# Supplementary material for: PICASSO allows ultra-multiplexed fluorescence imaging of spatially overlapping proteins without reference spectra measurements
Source: Nat Commun. 2022 May 5;13:2475. doi: 10.1038/s41467-022-30168-z (PMC9072354; doi:10.1038/s41467-022-30168-z)
Supplement: Supplementary file 7 — Supplementary Data 1 [file 41467_2022_30168_MOESM7_ESM.xlsx]

## Sheet: Sheet1
		#	Antibody	Vendor	Catalog #	Host	Clonality	Conjugate	Dilution	Reactivity	Application	URL
		1	ABAT	HPA	HPA041690	Rabbit	Poly	Unconjugated	0.1 μg/ml	human	IHC, WB	https://www.atlasantibodies.com/products/antibodies/primary-antibodies/triple-a-polyclonals/abat-antibody-hpa041690/
		2	Agrin	R&D systems	AF550	Goat	Poly	Unconjugated	0.2 μg/ml	rat	IHC, WB, ELISA	https://www.rndsystems.com/products/rat-agrin-antibody_af550
		3	α-internexin/NF66	EnCor	RPCA-α-Int	Rabbit	Poly	Unconjugated	1:1000	human, rat, mouse, cow, pig, horse	IHC, ICC/IF, WB	https://encorbio.com/product/rpca-a-int/
		4	ARFGEF1	HPA	HPA023822	Rabbit	Poly	Unconjugated	1 μg/ml	human, mouse	IHC, ICC/IF, WB	https://www.atlasantibodies.com/products/antibodies/primary-antibodies/triple-a-polyclonals/arfgef1-antibody-hpa023822/
		5	α-tubulin	Abcam	ab18251	Rabbit	Poly	Unconjugated	1 μg/ml	human, mouse, rat	ICC/IF, Flow Cyt, WB	https://www.abcam.com/alpha-tubulin-antibody-microtubule-marker-ab18251.html
		6	β-tubulin	Abcam	ab6046	Rabbit	Poly	Unconjugated	0.9 μg/ml	human, mouse, rat, chinese hamster	ICC, WB, IHC-P, IP	https://www.abcam.com/beta-tubulin-antibody-loading-control-ab6046.html
		7	Calbindin	Abcam	ab11426	Rabbit	Poly	Unconjugated	1 μg/ml	human, mouse, rat, bovine	ICC/IF, IHC, IHC-P, IP, WB, ELISA	Not available (Discontinued)
		8	CALB1	HPA	HPA023099	Rabbit	Poly	Unconjugated	0.3 μg/ml	human	ICC/IF, IHC, WB	https://www.atlasantibodies.com/products/antibodies/primary-antibodies/triple-a-polyclonals/calb1-antibody-hpa023099/
		9	CALB2	HPA	HPA007305	Rabbit	Poly	Unconjugated	1.1 μg/ml	human, mouse	ICC/IF, IHC, WB	https://www.atlasantibodies.com/products/antibodies/primary-antibodies/triple-a-polyclonals/calb2-antibody-hpa007305/
		10	Calnexin	Abcam	Ab22595	Rabbit	Poly	Unconjugated	1 μg/ml	human, mouse, rat	ICC/IF, IP, WB	https://www.abcam.com/calnexin-antibody-er-marker-ab22595.html
		11	Calretinin	Abcam	ab702	Rabbit	Poly	Unconjugated	1:500	human	IHC-P	https://www.abcam.com/calretinin-antibody-ab702.html
		12	CAMK2B	HPA	HPA026307	Rabbit	Poly	Unconjugated	0.3 μg/ml	human, mouse	IHC, WB	https://www.atlasantibodies.com/products/antibodies/primary-antibodies/triple-a-polyclonals/camk2b-antibody-hpa026307/
		13	Clathrin heavy chain	Abcam	ab21679	Rabbit	Poly	Unconjugated	0.9 μg/ml	human, mouse, rat	ICC, WB	https://www.abcam.com/clathrin-heavy-chain-antibody-ab21679.html
		14	CNP1	SYSY	355 002	Rabbit	Poly	Unconjugated	1 μg/ml	mouse, rat	ICC, IHC, IHC-P, IP, WB	https://sysy.com/product/355002
		15	CollagenIV	Abcam	ab6586	Rabbit	Poly	Unconjugated	1:1000	human, mouse, rat, hamster, cow, dog, pig, zebrafish, african green monkey, chinese hamster, syrian hamster	ELISA, IHC-Fr, WB, IHC-P, IP, ICC/IF, IHC-FrFl, IHC-FoFr	https://www.abcam.com/collagen-iv-antibody-ab6586.html
		16	COX IV	Abcam	ab16056	Rabbit	Poly	Unconjugated	1 μg/ml	human, mouse, rat, xenopus laevis, potato, african green monkey, chinese hamster	IHC-Fr, WB, ICC/IF, IHC-P	https://www.abcam.com/cox-iv-antibody-mitochondrial-loading-control-ab16056.html
		17	DDX3X	HPA	HPA001648	Rabbit	Poly	Unconjugated	0.1 μg/ml	human, mouse, rat	ICC/IF, IHC, WB	https://www.atlasantibodies.com/products/antibodies/primary-antibodies/triple-a-polyclonals/ddx3x-antibody-hpa001648/
		18	δ-tubulin	Millipore	AB3203	Rabbit	Poly	Unconjugated	1 μg/ml	mammals, green plants, echinoderms, sea urchin	IH(P), WB, ICC, IHC	https://www.merckmillipore.com/KR/ko/product/Anti-Tubulin-Antibody-2,MM_NF-AB3203
		19	E1F1AX	HPA	HPA002561	Rabbit	Poly	Unconjugated	0.3 μg/ml	human, mouse, rat	IHC, WB	https://www.atlasantibodies.com/products/antibodies/primary-antibodies/triple-a-polyclonals/eif1ax-antibody-hpa002561/
		20	FGF3	HPA	HPA012692	Rabbit	Poly	Unconjugated	0.1 μg/ml	human	IHC	https://www.atlasantibodies.com/products/antibodies/primary-antibodies/triple-a-polyclonals/fgf3-antibody-hpa012692/
		21	Fibronectin	Abcam	ab2413	Rabbit	Poly	Unconjugated	1:1000	human, mouse	ICC/IF, WB, IHC-P	https://www.abcam.com/fibronectin-antibody-ab2413.html
		22	GABA-A receptor α1	SYSY	224 203	Rabbit	Poly	Unconjugated	1 μg/ml	mouse, rat	ICC, IHC, IP, WB	https://sysy.com/product/224203
		23	GAD65/67	Millipore	AB1511	Rabbit	Poly	Unconjugated	1 μg/ml	human, feline, mouse, rat	IHC, WB	Not available (Discontinued)
		24	GFAP	Abcam	ab7260	Rabbit	Poly	Unconjugated	1:1000	mouse, rat	IHC, IP, WB, IHC-P, ICC	https://www.abcam.com/gfap-antibody-ab7260.html
		25	GFAP	HPA	HPA056030	Rabbit	Poly	Unconjugated	0.05 μg/ml	human, mouse	ICC/IF, IHC, WB	https://www.atlasantibodies.com/products/antibodies/primary-antibodies/triple-a-polyclonals/gfap-antibody-hpa056030/
		26	GFAP	Aves	GFAP	Chicken	Poly	Unconjugated	2 μg/ml	human, mouse, rat	ICC, IHC, WB	https://www.aveslabs.com/products/anti-glial-fibrillary-acidic-protein-antibody-gfap
		27	GFAP	SYSY	173 001	Mouse	134B1	Unconjugated	1 μg/ml	human, mouse, rat, cow	ICC, IHC, IHC-P, IP, WB, ELISA	https://www.sysy.com/product/173011
		28	GFAP (Alexa Fluor 488 conjugated)	Thermofisher	53-9892-82	Mouse	GA5	Conjugated	0.5 μg/ml	human, mouse, rat, pig, rabbit, chicken	ICC/IF, Flow cyt, IHC-P, IHC-F, IHC	https://www.thermofisher.com/antibody/product/GFAP-Antibody-clone-GA5-Monoclonal/53-9892-82
		29	GFP	Abcam	ab290	Rabbit	Poly	Unconjugated	5 μg/ml	species independent	ELISA, IHC-Fr, ICC, IHC-P, IP, WB	https://www.abcam.com/gfp-antibody-ab290.html
		30	GFP	Kerafast	EMU102	Chicken	Poly	Unconjugated	1:500	N/A	N/A	Not available (Discontinued)
		31	Giantin	SYSY	263 004	Guinea pig	Poly	Unconjugated	1 μg/ml	mouse, rat	ICC, IHC, IHC-P, WB	https://sysy.com/product/263004
		32	GluR1	Abcam	ab31232	Rabbit	Poly	Unconjugated	2 μg/ml	mouse, rat, common marmoset	IHC-P, IHC-FoFr, WB	https://www.abcam.com/glutamate-receptor-1-ampa-subtype-antibody-ab31232.html
		33	GM130	Abcam	ab52649	Rabbit	EP892Y	Unconjugated	0.118 μg/ml	human, dog, african green monkey	ICC/IF, IHC-P, WB, IP	https://www.abcam.com/gm130-antibody-ep892y-cis-golgi-marker-ab52649.html
		34	GPR17	HPA	HPA029766	Rabbit	Poly	Unconjugated	0.1 μg/ml	Human	IHC	https://www.atlasantibodies.com/products/antibodies/primary-antibodies/triple-a-polyclonals/gpr17-antibody-hpa029766/
		35	Histone H3	Abcam	ab1791	Rabbit	Poly	Unconjugated	1 μg/ml	human, mouse, rat, saccharomyces cerevisiae, xenopus laevis, arabidopsis thaliana, drosophila melanogaster, indian muntjac, schizosaccharomyces pombe	ICC, IHC-P, ChIP, IP, WB	https://www.abcam.com/histone-h3-antibody-nuclear-marker-and-chip-grade-ab1791.html
		36	Homer1	SYSY	160 003	Rabbit	Poly	Unconjugated	1 μg/ml	human, rat, mouse	ICC, IHC, IHC-P, WB, IP, ELISA	https://sysy.com/product/160003
		37	Iba1	SYSY	234 003	Rabbit	Poly	Unconjugated	1 μg/ml	human, rat, mouse, pig	ICC, IHC, IHC-P, WB, IP	https://sysy.com/product/234003#list
		38	Iba1	SYSY	234 004	Guinea pig	Poly	Unconjugated	1 μg/ml	N/A	N/A	Not available (Discontinued)
		39	INA	HPA	HPA008057	Rabbit	Poly	Unconjugated	0.1 μg/ml	human, mouse, rat	ICC/IF, IHC, WB	https://www.atlasantibodies.com/products/antibodies/primary-antibodies/triple-a-polyclonals/ina-antibody-hpa008057/
		40	KRT19	HPA	HPA002465	Rabbit	Poly	Unconjugated	0.2 μg/ml	Human	ICC/IF, IHC	https://www.atlasantibodies.com/products/antibodies/primary-antibodies/triple-a-polyclonals/krt19-antibody-hpa002465/
		41	LaminA/C	Cell signaling	4777S	Mouse	4C11	Unconjugated	1:500	human, mouse, rat, monkey	IF, IHC, IP, WB, Flow cyt	https://www.cellsignal.com/products/primary-antibodies/lamin-a-c-4c11-mouse-mab/4777
		42	LaminB1	Abcam	ab16048	Rabbit	Poly	Unconjugated	1 μg/ml	human, mouse, rat	ICC, WB, IHC-P	https://www.abcam.com/lamin-b1-antibody-nuclear-envelope-marker-ab16048.html
		43	Laminin	Abcam	ab11575	Rabbit	Poly	Unconjugated	0.7 μg/ml	human, mouse	Dot blot, IHC-P	https://www.abcam.com/laminin-antibody-ab11575.html
		44	Laminin	EnCor	RPCA-Laminin	Rabbit	Poly	Unconjugated	1 μg/ml	human, mouse, rat	ICC/IF, IHC, WB	https://encorbio.com/product/rpca-laminin/
		45	LHX2	HPA	HPA000838	Rabbit	Poly	Unconjugated	0.1 μg/ml	human	ICC/IF	https://www.atlasantibodies.com/products/antibodies/primary-antibodies/triple-a-polyclonals/lhx2-antibody-hpa000838/
		46	MAP2	Abcam	ab32454	Rabbit	Poly	Unconjugated	1 μg/ml	human, mouse, rat	IHC-P, ICC, WB	https://www.abcam.com/map2-antibody-neuronal-marker-ab32454.html
		47	MAP2	Abcam	ab5392	Chicken	Poly	Unconjugated	1:1000	mouse, rat	ICC, WB	https://www.abcam.com/map2-antibody-ab5392.html
		48	MAP2 (Alexa Fluor 532 conjugated)	Novus	NBP2-25156AF532	Mouse	4H5	Conjugated	1:1000	human, mouse, rat, bovine	ICC/IF, IHC, IHC-P, WB	Not available (Discontinued)
		49	MBP	Abcam	ab40390	Rabbit	Poly	Unconjugated	1 μg/ml	mouse, rat	ICC, WB	https://www.abcam.com/myelin-basic-protein-antibody-ab40390.html
		50	MBP	HPA	HPA049222	Rabbit	Poly	Unconjugated	0.1 μg/ml	human, mouse	IHC, WB	https://www.atlasantibodies.com/products/antibodies/primary-antibodies/triple-a-polyclonals/mbp-antibody-hpa049222/
		51	MBP	Aves	MBP	Chicken	Poly	Unconjugated	0.1 μg/ml	human, mouse, rat	ICC, IHC, WB	https://www.aveslabs.com/products/anti-myelin-basic-protein-antibody-mbp
		52	NECAB2	HPA	HPA013998	Rabbit	Poly	Unconjugated	0.3 μg/ml	human, mouse	ICC/IF, IHC, WB	https://www.atlasantibodies.com/products/antibodies/primary-antibodies/triple-a-polyclonals/necab2-antibody-hpa013998/
		53	NeuN	Millipore	ABN78	Rabbit	Poly	Unconjugated	1 μg/ml	human, mouse, rat	ICC, IHC, WB	https://www.merckmillipore.com/KR/ko/product/Anti-NeuN-Antibody-rabbit,MM_NF-ABN78
		54	NeuN	SYSY	266 004	Guinea pig	Poly	Unconjugated	1 μg/ml	mouse, rat	ICC, IHC, IHC-P	https://sysy.com/product/266004
		55	Neurofilament 200	Sigma	N4142	Rabbit	Poly	Unconjugated	9 μg/ml	wide range, bovine	IHC, WB	https://www.sigmaaldrich.com/KR/ko/product/sigma/n4142
		56	Neurofilament-L (Alexa Fluor 532 conjugated)	Novus	NBP2-50612AF532	Mouse	7D1	Conjugated	0.74 μg/ml	human, mouse, rat, bovine, porcine, equine	ICC/IF, IHC, IHC-P, IHC-F, WB, ELISA	https://www.novusbio.com/products/nf-l-antibody-7d1_nbp2-50612af532
		57	Neurofilament-L	EnCor	RPCA-NF-L	Rabbit	Poly	Unconjugated	1:1000	human, rat, mouse, cow, pig	ICC/IF, WB	https://encorbio.com/product/rpca-nf-l/
		58	Neurofilament-M	EnCor	RPCA-NF-M	Rabbit	Poly	Unconjugated	1:1000	human, rat, mouse, cow, pig, horse, chicken	IF/ICC, IHC, WB	https://encorbio.com/product/rpca-nf-m/
		59	Neurofilament-H	EnCor	RPCA-NF-H	Rabbit	Poly	Unconjugated	1:1000	human, rat, mouse, cow, pig, horse	IF/ICC, IHC, WB	https://encorbio.com/product/rpca-nf-h/
		60	Neuropeptide Y	Immunostar	22940	Rabbit	Poly	Unconjugated	1:1000	bird, cat, ferret, fish, frog, squirrel, guinea pig, hamster, human, llama, monkey, mouse, pig, rat, sheep, snake tadpole, toad, turtle, water buffalo	IHC	https://www.immunostar.com/product/neuropeptide-y-antibody/
		61	Parvalbumin	Abcam	ab11427	Rabbit	Poly	Unconjugated	1 μg/ml	human, rat	ICC, IHC-P	https://www.abcam.com/parvalbumin-antibody-ab11427.html
		62	Parvalbumin	Novus	NB120-11427	Rabbit	Poly	Unconjugated	1 μg/ml	human, mouse, rat, feline	WB, ELISA, ICC/IF, IHC, IHC-Fr, IHC-P, IP, IHC-FrFl	https://www.novusbio.com/products/parvalbumin-antibody_nb120-11427
		63	PCP4	HPA	HPA005792	Rabbit	Poly	Unconjugated	0.1 μg/ml	human, mouse	IHC	https://www.atlasantibodies.com/products/antibodies/primary-antibodies/triple-a-polyclonals/pcp4-antibody-hpa005792/
		64	Pericentrin	Abcam	ab4448	Rabbit	Poly	Unconjugated	1 μg/ml	human, mouse	ICC/IF	https://www.abcam.com/pericentrin-antibody-centrosome-marker-ab4448.html
		65	RAP1GAP	HPA	HPA001922	Rabbit	Poly	Unconjugated	0.3 μg/ml	human, mouse	IHC	https://www.atlasantibodies.com/products/antibodies/primary-antibodies/triple-a-polyclonals/rap1gap-antibody-hpa001922/
		66	SLC2A1 (= GluT1)	HPA	HPA031345	Rabbit	Poly	Unconjugated	0.4 μg/ml	human, mouse	ICC/IF, IHC	https://www.atlasantibodies.com/products/antibodies/primary-antibodies/triple-a-polyclonals/slc2a1-antibody-hpa031345/
		67	Sox2	SYSY	347 003	Rabbit	Poly	Unconjugated	1 μg/ml	human, mouse, rat	ICC, IHC, IHC-P, WB	https://sysy.com/product/347003
		68	Sox2 (Alexa Fluor 488 conjugated)	Thermofisher	53-9811-82	Rat	Btjce	Conjugated	0.25 μg/ml	human, mouse	ICC/IF, IHC, IHC-P, IHC-F, Flow cyt	https://www.thermofisher.com/antibody/product/SOX2-Antibody-clone-Btjce-Monoclonal/53-9811-82
		69	Somatostatin	HPA	HPA019472	Rabbit	Poly	Unconjugated	0.1 μg/ml	human, mouse	IHC, WB	https://www.atlasantibodies.com/products/antibodies/primary-antibodies/triple-a-polyclonals/sst-antibody-hpa019472/
		70	SV2A	Abcam	ab32942	Rabbit	Poly	Unconjugated	1 μg/ml	mouse, rat	WB, IP	https://www.abcam.com/sv2a-antibody-ab32942.html
		71	Synapsin 1	Novus	NB300-104	Rabbit	Poly	Unconjugated	0.1 μg/ml	human, mouse, rat, guinea pig, primate	WB, ICC/IF, IHC, IHC-Fr, IHC-P, IP, IHC-FrFl	https://www.novusbio.com/products/synapsin-i-antibody_nb300-104
		72	Synaptophysin	Abcam	Ab32127	Rabbit	YE269	Unconjugated	0.27 μg/ml	human, mouse, rat	IHC, IHC-P, WB	https://www.abcam.com/synaptophysin-antibody-ye269-ab32127.html
		73	S100B	Abcam	Ab52642	Rabbit	EP1576Y	Unconjugated	0.991 μg/ml	human, mouse, rat	IHC, IHC-Fr, ICC/IF, WB, IP, IHC-P	https://www.abcam.com/s100-beta-antibody-ep1576y-astrocyte-marker-ab52642.html
		74	TBR1	Abcam	ab31940	Rabbit	Poly	Unconjugated	1 μg/ml	human, mouse, rat	IHC-P, WB	https://www.abcam.com/tbr1-antibody-ab31940.html
		75	TH	Abcam	ab112	Rabbit	Poly	Unconjugated	0.15 μg/ml	rat	IHC-P, WB	https://www.abcam.com/tyrosine-hydroxylase-antibody-neuronal-marker-ab112.html
		76	VAMP2	abcam	ab3347	Rabbit	Poly	Unconjugated	1 μg/ml	mouse, rat	WB	https://www.abcam.com/vamp2-antibody-ab3347.html
		77	vGluT1	SYSY	135 303	Rabbit	Poly	Unconjugated	1 μg/ml	human, rat, mouse, cow, goat, sheep, dog	ICC, IHC, IHC-P, WB, IP, ELISA	https://sysy.com/product/135303
		78	vGluT2	SYSY	135 403	Rabbit	Poly	Unconjugated	1 μg/ml	human, mouse, rat, chicken	ICC, IHC, IHC-P, WB, IP, ELISA	https://sysy.com/product/135403#list
		79	Vimentin	Abcam	ab45939	Rabbit	Poly	Unconjugated	1 μg/ml	human, mouse, rat	IHC-P, WB, ICC/IF, Flow Cyt	https://www.abcam.com/vimentin-antibody-cytoskeleton-marker-ab45939.html
		80	Vimentin	Millipore	AB5733	Chicken	Poly	Unconjugated	1:1000	human, mouse, rat, chicken, feline	ICC	https://www.merckmillipore.com/KR/ko/product/Anti-Vimentin-Antibody,MM_NF-AB5733
		81	ZNF3	HPA	HPA003719	Rabbit	Poly	Unconjugated	0.1 μg/ml	human, mouse	ICC/IF, IHC	https://www.atlasantibodies.com/products/antibodies/primary-antibodies/triple-a-polyclonals/znf3-antibody-hpa003719/
