# Supplementary material for: PICASSO allows ultra-multiplexed fluorescence imaging of spatially overlapping proteins without reference spectra measurements
Source: Nat Commun. 2022 May 5;13:2475. doi: 10.1038/s41467-022-30168-z (PMC9072354; doi:10.1038/s41467-022-30168-z)
Supplement: Supplementary file 8 — Supplementary Data 2 [file 41467_2022_30168_MOESM8_ESM.xlsx]

## Sheet: Sheet1
		#	Microscope	Figure	Used antibodies and fluorophores
		1	Nikon C2 plus	Fig. 2e	NeuN (CF405S), CNP1 (CF488A), SLC2A1 (CF568), and GFAP (CF405L).
		2	Nikon C2 plus	Fig. 2h, i	NeuN (CF405S), CNP1 (CF488A), SLC2A1 (CF568), parvalbumin (CF633) and GFAP (CF405L).
		3	Nikon C2 plus	Fig. 3c–j	GluT1 (CF488A & CF568), and GFAP (CF405S & ATTO514).
		4	Nikon C2 plus	Fig. 3k, l	Parvalbumin (CF488A), rabbit NeuN (ATTO514), rabbit GFAP (ATTO532), mouse GFAP (CF405S) and guinea pig NeuN (CF660R).
		5	Nikon C2 plus	Fig. 4b–q	NeuN (CF405S), CALB2 (CF405M), GFAP (ATTO390), CALB1 (CF405L), rat SOX2 (Alexa Fluor 488), laminB1 (ATTO514), neurofilament-M (ATTO532), β-tubulin (ATTO490LS), ABAT (CF568), SLC2A1 (ATTORho101), parvalbumin (ATTO594), Iba1 (CF633), CNP1 (CF660R), ZNF3 (CF680R) and VAMP2 (ATTO725).
		6	Leica SP8	Fig. 5a–m	Parvalbumin (CF405S), CALB1 (CF405L), NeuN (CF488A), GFAP (ATTO514), CALB2 (ATTO490LS), SLC2A1 (CF568), ZNF3 (CF633) and laminin (CF660R).
		7	Leica SP8	Fig. 5n–r	NeuN (CF405S), CNP1 (ATTO390), CALB1 (CF405L), CALB2 (CF488A), GFAP (ATTO514), MAP2 (ATTO490LS), neurofilament-H (CF568), SLC2A1 (ATTORho101), neurofilament-L (CF633) and parvalbumin (CF660R).
		8	Nikon C2 plus	Fig. 6a	DAPI, laminB1 (CF488A), GFAP (ATTO514), MAP2 (ATTO490LS), SLC2A1 (CF568), parvalbumin (ATTORho101), NeuN (CF633) and CALB2 (CF660R).
		9	Andor dragonfly	Fig. 6b–i	LaminB1 (CF405S), CNP1 (ATTO390), GFAP (CF405L), SV2A (CF488A), SLC2A1 (ATTO514), MAP2 (ATTO490LS), parvalbumin (CF568), NeuN (ATTORho101), CALB2 (CF633) and ZNF3 (CF660R).
		10	Nikon C2 plus	Fig. 7	Cycle 1: neurofilament-H (CF405S), ABAT (CF405M), SV2A (ATTO390), synaptophysin (CF405L), Iba1 (CF488A), somatostatin (ATTO514), laminB1 (ATTO532), α-tubulin (ATTO490LS), S100B (CF568), NeuN (ATTORho101), clathrin coated pits (ATTO594), MAP2 (CF633), laminin (Encor biotech, CF660R), neurofilament-M (CF680R) and VAMP2 (ATTO725).
					Cycle 2: parvalbumin (CF405S), CALB2 (CF405M), synapsin1 (ATTO390), synaptophysin (CF405L), rat SOX2 (Alexa Fluor 488), neurofilament-L (ATTO514), mouse MAP2 (Alexa Fluor 532), β-tubulin (ATTO490LS), COXIV (CF568), GFAP (ATTORho101), CALB1 (ATTO594), Homer1 (CF633), ZNF3 (CF660R), Necap2 (CF680R) and vGluT1 (ATTO725).
					Cycle 3: vGluT2 (CF405S), SLC2A1 (CF405M), chicken MBP (ATTO390), synaptophysin (CF405L), goat agrin (CF488A), calretinin (ATTO514), mouse neurofilament-L (Alexa Fluor 532), δ-tubulin (ATTO490LS), guinea pig giantin (Alexa Fluor 546), GFAP (ATTORho101), GM130 (ATTO594), CNP1 (CF633), laminin (Abcam, CF660R), calnexin (CF680R) and synapsin1 (ATTO725).
		11	Nikon C2 plus	Supple. Fig. 6a	CALB2 (CF568), rabbit GFAP (ATTORho101) and chicken GFAP (CF633).
		12	Leica SP8	Supple. Fig. 6f	Lamin A/C (CF405), GM130 (ATTO390) and vimentin (CF405L).
		13	Nikon C2 plus	Supple. Fig. 6g	Lamin A/C (CF488A), GM130 (ATTO514) and vimentin (ATTO490LS).
		14	Nikon C2 plus	Supple. Fig. 6h	Lamin A/C (CF568) and GM130 (ATTORho101).
		15	Nikon C2 plus	Supple. Fig. 6i	Lamin A/C (CF633) and GM130 (CF660R).
		16	Nikon C2 plus	Supple. Fig. 7	Same as Fig. 2h, i.
		17	Nikon C2 plus	Supple. Fig. 8	Same as Fig. 2h, i.
		18	Nikon C2 plus	Supple. Fig. 13	Same as Fig. 3c–j
		19	Nikon C2 plus	Supple. Fig. 15	Lamin A/C (CF488A) and GM130 (ATTO514).
		20	Nikon C2 plus	Supple. Fig. 17a–e	NeuN (CF405S), parvalbumin (CF405M), GFAP (ATTO390), CALB1 (CF405L), rat SOX2 (Alexa Fluor 488), laminB1 (ATTO514), neurofilament-M (ATTO532), β--tubulin (ATTO490LS), ABAT (CF568), SLC2A1 (ATTORho101), guinea pig Iba1 (ATTO594), ZNF3 (CF633), CNP1 (CF660R), CALB2 (CF680R) and VAMP2 (Alexa Fluor 790).
		21	Nikon C2 plus	Supple. Fig. 17f–j	NeuN (CF405S), CALB2 (CF405M), GFAP (ATTO390), CALB1 (CF405L), rat SOX2 (Alexa Fluor 488), laminB1 (ATTO514), mouse neurofilament-L (Alexa Fluor 532), β-tubulin (ATTO490LS), neurofilament-M (CF568), SLC2A1 (ATTORho101), parvalbumin (ATTO594), Iba1 (CF633), CNP1 (CF660R), ZNF3 (CF680R) and VAMP2 (ATTO725).
		22	Nikon C2 plus	Supple. Fig. 22a–r	DAPI, Polr2a (Alexa Fluor 488 and ATTORho101) and Eif1a (Alexa Fluor 546).
		23	Nikon C2 plus	Supple. Fig. 22s–v	DAPI, Gapdh (Alexa Fluor 488) and vimentin (ATTO514).
		24	Nikon C2 plus	Supple. Fig. 23a, b	NeuN (CF488A) and GFAP (ATTO514).
		25	Nikon C2 plus	Supple. Fig. 23c, d	NeuN (CF488A), GFAP (ATTO514), CALB2 (CF568) and neurofilament-H (ATTORho101).
		26	Nikon C2 plus	Supple. Fig. 24	DAPI, necab2 (CF405L), SOX2 (Alexa Fluor 488), rap1gap (ATTO514), CALB2 (ATTO532), S100B (ATTO490LS), GPR17 (CF568), NeuN (ATTORho101), CALB1 (ATTO594), ZNF3 (CF633), ABAT (CF660R) and PV (CF680R).
		27	Nikon C2 plus	Supple. Fig. 26a	Same as Fig. 6a.
		28	Leica SP8	Supple. Fig. 26b, c	DAPI, laminB1 (CF488A), SLC2A1 (ATTO514), CALB1 (ATTO490LS), parvalbumin (CF568), NeuN (ATTORho101), GFAP (CF633) and CALB2 (CF660R).
		29	Leica SP8	Supple. Fig. 27	DAPI, laminB1 (CF488A), YFP, parvalbumin (CF568), SLC2A1 (ATTORho101), GFAP (CF633) and CALB2 (CF660R).
		30	Nikon C2 plus	Supple. Fig. 28	Keratin19 (CF488A), Histone H3 (ATTO514), COXIV (CF568) and vimentin (ATTORho101).
		31	Nikon C2 plus	Supple. Fig. 29	Keratin 19 (CF488A).
		32	Nikon C2 plus	Supple. Fig. 30	GFAP (Alexa Fluor 488) and neurofilament-L (Alexa Fluor 532).
