# Supplementary material for: PICASSO allows ultra-multiplexed fluorescence imaging of spatially overlapping proteins without reference spectra measurements
Source: Nat Commun. 2022 May 5;13:2475. doi: 10.1038/s41467-022-30168-z (PMC9072354; doi:10.1038/s41467-022-30168-z)
Supplement: Supplementary file 9 — Supplementary Data 3 [file 41467_2022_30168_MOESM9_ESM.xlsx]

## Sheet: Sheet1
		Product name	Vendor	Product number
		Cell culture
		Minimum essential medium (MEM)	Thermofisher	11095114
		Dulbecco’s modified eagles’ medium (DMEM)	Thermofisher	11995065
		Penicillin-streptomycin	Thermofisher	15140122
		Sodium pyruvate	Thermofisher	11360070
		Fetal bovine serum (FBS)	Thermofisher	10082147
		Bovine calf serum (BCS)	Thermofisher	26170043
		Nunc Lab-Tek chambered coverglass	Thermofisher	155380PK
		FFPE sample preparation
		Xylenes	Sigma	534056
		Ethyl alcohol, Pure	Sigma	E7023
		Sodium citrate tribasic dihydrate	Sigma	C8532
		Tween 20	Sigma	P1379
		Fixation and staining
		16% paraformaldehyde (PFA)	Electron Microscopy Science	15710
		Glycine	Sigma	50046
		Sodium azide	Sigma	71289
		Triton X-100	Sigma	X100
		10× PBS	Invitrogen	AM9625
		Normal goat serum	JacksonImmunoResearch	055-000-121
		Normal donkey serum	JacksonImmunoResearch	017-000-121
		Normal rabbit serum	JacksonImmunoResearch	011-000-120
		Guinea pig anti-NeuN antibody	Synaptic systems	266 004
		Guinea pig anti-Iba1 antibody	Synaptic systems	234 004
		Guinea pig anti-Giantin antibody	Synaptic systems	263 004
		Mouse anti-GFAP antibody	Synaptic systems	173 011
		Chicken anti-GFAP antibody	Aves labs	GFAP
		Chicken anti-MAP2	Abcam	ab5392
		Chicken anti-MBP	Aves labs	MBP
		Chicken anti-GFP	Aves labs	GFP-1020
		Chicken anti-vimentin	Merck Millipore	AB5733
		Goat anti-Chicken IgY (H+L) Secondary Antibody, Alexa Fluor 488	Thermofisher	A-11039
		Goat Anti-Chicken IgY (H+L), Highly Cross-Adsorbed, CF633	Biotium	20126-1mg
		Goat Anti-Guinea Pig IgG (H+L), Highly Cross-Adsorbed, CF660R	Biotium	20496-1mg
		Goat Anti-Mouse IgG (H+L), CF405S	Biotium	20080-1mg
		Fluorophore conjugation
		Sodium bicarbonate	Sigma	S6297
		NAP-5 columns	Cytiva	17-0853-02
		Amicon® Ultra-0.5, 30K MWCO	Merck Millipore	Z740174
		AffiniPure Fab Fragment Goat Anti-Rabbit IgG, Fc fragment specific	JacksonImmunoReserach	111-007-008
		AffiniPure Goat Anti-Chicken IgY (IgG) (H+L)	JacksonImmunoReserach	103-005-155
		AffiniPure Goat Anti-Guinea Pig IgG (H+L)	JacksonImmunoReserach	106-005-003
		AffiniPure Goat Anti-Rabbit IgG (H+L)	JacksonImmunoReserach	111-005-144
		AffiniPure Donkey Anti-Mouse IgG (H+L)	JacksonImmunoReserach	715-005-151
		RNAscope
		RNAscope Fluorescent Multiplex Detection Reagents	ACD	320851
		Probe-mm-Gapdh	ACD	314091
		Ethyl alcohol, Pure	Sigma	E7023
		HCR
		Ethyl alcohol, Pure	Sigma	E7023
		20× saline sodium citrate (SSC)	Thermofisher	AM9763
		Tween 20	Sigma	P1379
		HCR probe hybridization buffer	Molecular Instruments
		HCR probe	Molecular Instruments
		HCR probe wash buffer	Molecular Instruments
		HCR amplification buffer	Molecular Instruments
		HCR hairpin amplifier h1	Molecular Instruments
		HCR hairpin amplifier h2	Molecular Instruments
		DAPI	Sigma	D9542
		Expansion microscopy
		Sodium acrylate	Sigma	408220
		Acrylamide	Sigma	A9099
		N, N'-methylenebisacrylamide (BIS)	Sigma	M7279
		4-hydroxy-TEMPO (H-TEMPO)	Sigma	176141
		Ammonium persulfate (APS)	Sigma	A3678
		N,N,N',N'-tetramethylethylenediamide (TEMED)	Sigma	T7024
		Acryloyl-X SE (AcX)	Thermofisher	A-20770
		Proteinase K	New England Biolabs	P8107S
		Trizma hydrochloride (Tris-HCl), pH8.0, 1 M	Sigma	T3038
		Ethylenediaminetetraacetic acid (EDTA)	Sigma	EDS
		Sodium chloride	Sigma	71376
		Triton X-100	Sigma	X100
		SHIELD
		SHIELD buffer solution	Lifecanvas technologies	SH-BS
		SHIELD-ON buffer	Lifecanvas technologies	SH-ON
		SHIELD-Epoxy solution	Lifecanvas technologies	SH-ES
		Sodium dodecyl sulfate	Sigma	L3771
		Boric acid	Sigma	B6768
		Sodium sulfite	Sigma	S0505
		Sodium hydroxide	Sigma	S8045
		Fluorophore inactivation (t-CyCIF)
		Hydrogen peroxide solution	Sigma	216763
		Sodium hydroxide	Sigma	S8045
		Direct staining
		Sox2 antibody [Alexa Fluor 488 conjugated]	Thermofisher	53-9811-82
		GFAP Antibody [Alexa Fluor 488 conjugated]	Thermofisher	53-9892-82
		NF-L Antibody (7D1) [Alexa Fluor® 532]	Novus Biologicals	NBP2-50612AF532
		MAP2 Antibody (4H5) [Alexa Fluor® 532]	Novus Biologicals	NBP2-25156AF532
