# Supplementary material for: PICASSO allows ultra-multiplexed fluorescence imaging of spatially overlapping proteins without reference spectra measurements
Source: Nat Commun. 2022 May 5;13:2475. doi: 10.1038/s41467-022-30168-z (PMC9072354; doi:10.1038/s41467-022-30168-z)
Supplement: Supplementary file 10 — Supplementary Software [file 41467_2022_30168_MOESM10_ESM.zip]

Archive with 12 entries (6 files):
- Supplementary Software/
- Supplementary Software/Supplementary Software. Unmixing code of PICASSO/
- Supplementary Software/Supplementary Software. Unmixing code of PICASSO/Code/
- Supplementary Software/Supplementary Software. Unmixing code of PICASSO/Code/three_color_unmixing.m
- Supplementary Software/Supplementary Software. Unmixing code of PICASSO/Code/Util/
- Supplementary Software/Supplementary Software. Unmixing code of PICASSO/Code/Util/perChNorm.p
- Supplementary Software/Supplementary Software. Unmixing code of PICASSO/Code/Util/PICASSO_3C.p
- Supplementary Software/Supplementary Software. Unmixing code of PICASSO/Data/
- Supplementary Software/Supplementary Software. Unmixing code of PICASSO/Data/3color_data.tif
- Supplementary Software/Supplementary Software. Unmixing code of PICASSO/How to use_PICASSO.pdf
- Supplementary Software/Supplementary Software. Unmixing code of PICASSO/Results/
- Supplementary Software/Supplementary Software. Unmixing code of PICASSO/Results/3color_data_unmixed.tif
