# Supplementary material for: PICASSO allows ultra-multiplexed fluorescence imaging of spatially overlapping proteins without reference spectra measurements
Source: Nat Commun. 2022 May 5;13:2475. doi: 10.1038/s41467-022-30168-z (PMC9072354; doi:10.1038/s41467-022-30168-z)
Supplement: Supplementary file 11 — Source Data [file 41467_2022_30168_MOESM11_ESM.zip]

Archive with 7 entries (7 files):
- Source Data 1.xlsx
- Source Data 2.xlsx
- Source Data 3.xlsx
- Source Data 4.xlsx
- Source Data 5.xlsx
- Source Data 6.xlsx
- Source Data 7.xlsx
