# Supplementary material for: PICASSO allows ultra-multiplexed fluorescence imaging of spatially overlapping proteins without reference spectra measurements
Source: Nat Commun. 2022 May 5;13:2475. doi: 10.1038/s41467-022-30168-z (PMC9072354; doi:10.1038/s41467-022-30168-z)
Supplement: Supplementary file 11 — Source Data [file 41467_2022_30168_MOESM11_ESM.zip › Source Data 1.xlsx]

## Sheet: Figure 2a
Figure 2a	Reported spectra
		Channel number	CF488A	ATTO488	ATTO514	ATTO532
		1	0	0	0	0
		2	0	0	0	0
		3	0	0	0	0
		4	0	0	0	0
		5	0	0	0	0
		6	0	0	1.0347e-22	0
		7	0	0	1.0347e-22	0
		8	0	0	1.0347e-22	0
		9	0.06554	0.00362	0.000403535	0
		10	0.26471	0.0547	0.0068	0
		11	0.71506	0.31645	0.0541	0.000807631
		12	1	0.75106	0.28041	0.00738
		13	0.84773	1	0.77939	0.06141
		14	0.56506	0.872	1	0.32938
		15	0.36696	0.64159	0.75926	0.805
		16	0.25148	0.47323	0.50108	1
		17	0.16783	0.36066	0.3662	0.79651
		18	0.1093	0.2651	0.28313	0.53327
		19	0.06799	0.18709	0.20431	0.37352
		20	0.04255	0.1275	0.13572	0.30284
		21	0.000333372	0.08933	0.08752	0.24912
		22	0	0.06251	0.06002	0.18343
		23	0	0.04463	0.04301	0.12258
		24	0	0.03119	0.03146	0.08143
		25	0	0.02157	0.02172	0.05755
		26	0	0.0142	0.01409	0.04335
		27	0	0.0099	0.00959	0.03342
		28	0	0.00671	0.00694	0.02493
		29	0	0.00445	0.00482	0.01833
		30	0	0.00297	0.00394	0.01305
		31	0	0.00176	3.10411e-05	0.00969
		32	0	0.00117	0	0.00691

## Sheet: Figure 2b
Figure 2b	Measured spectra
		Channel number	CF488A	ATTO488	ATTO514	ATTO532
		1	7.45664e-05	0.000231602	0.000219127	0.000339784
		2	3.00531e-05	9.92988e-05	0.000147773	0.00014593
		3	2.32681e-05	8.63007e-05	8.74978e-05	0.000153792
		4	1.95376e-05	8.22614e-05	9.50011e-05	0.000129129
		5	1.4222e-05	7.70614e-05	7.25108e-05	0.000159637
		6	2.36953e-05	9.05592e-05	0.000128206	0.000212125
		7	0.000135626	0.000148436	0.000172868	0.000224187
		8	3.6643e-05	0.000122608	0.000118188	0.000186744
		9	3.92507e-05	0.000153317	0.000123528	0.000181962
		10	3.04112e-05	0.00012856	0.000118029	0.00015695
		11	0.45712	0.1361	0.02341	0.00374
		12	1	0.42989	0.16698	0.00815
		13	0.61257	1	0.44105	0.03255
		14	0.44167	0.43889	1	0.18611
		15	0.27662	0.26696	0.38511	1
		16	0.0376	0.03436	0.04809	0.0874
		17	0.01535	0.01471	0.01769	0.04802
		18	0.07955	0.08405	0.10767	0.2501
		19	0.06911	0.07696	0.10487	0.22864
		20	0.04306	0.04779	0.06618	0.16928
		21	0.03303	0.03605	0.04829	0.15075
		22	0.02044	0.0229	0.02867	0.0988
		23	0.00367	0.00425	0.00513	0.01695
		24	0.000298252	0.000353375	0.000386355	0.00121
		25	0.00024541	0.000267421	0.00033846	0.00103
		26	0.00095203	0.00115	0.0014	0.00463
		27	0.00185	0.0023	0.00278	0.00926
		28	0.00143	0.00183	0.00215	0.00726
		29	0.000800823	0.00105	0.00116	0.0042
		30	0.000477272	0.000585878	0.000646872	0.00234
		31	0.000286927	0.000313936	0.000348742	0.00151
		32	0.000171773	0.000157404	0.000166403	0.000902287

## Sheet: Figure 2c
Figure 2c	Spectra variation of CF488A
		Channel number	CA1	CA3	Cortex	DG	TH
		1	7.51916e-05	6.99231e-05	7.44582e-05	6.47412e-05	0.000106429
		2	4.22226e-05	2.59476e-05	2.71653e-05	3.39729e-05	4.36758e-05
		3	2.85698e-05	1.86323e-05	1.65222e-05	1.7485e-05	2.99984e-05
		4	1.75284e-05	2.5364e-05	1.43026e-05	2.1607e-05	2.05102e-05
		5	2.96195e-05	1.76194e-05	9.3255e-06	1.20621e-05	1.71361e-05
		6	3.75026e-05	2.24062e-05	2.40597e-05	2.74937e-05	4.51347e-05
		7	0.000171019	0.00015398	0.000163166	0.000133286	0.000176392
		8	4.62727e-05	3.40314e-05	3.02448e-05	3.24363e-05	5.93841e-05
		9	3.63674e-05	3.81917e-05	3.26072e-05	3.84245e-05	5.91548e-05
		10	4.34218e-05	3.05229e-05	2.90928e-05	3.12634e-05	6.03714e-05
		11	0.46423	0.46496	0.47915	0.43857	0.50869
		12	1	1	1	1	1
		13	0.58117	0.58283	0.63115	0.54891	0.63409
		14	0.41236	0.41179	0.44715	0.38972	0.44982
		15	0.24511	0.24612	0.267	0.23167	0.26901
		16	0.0318	0.03205	0.0351	0.03001	0.03497
		17	0.01837	0.01844	0.02	0.01746	0.02014
		18	0.07508	0.07517	0.08153	0.07047	0.08245
		19	0.06304	0.06334	0.0685	0.05902	0.06955
		20	0.03944	0.03962	0.04277	0.03668	0.0437
		21	0.02999	0.03034	0.03274	0.02776	0.03361
		22	0.01826	0.01834	0.01968	0.0169	0.0205
		23	0.00308	0.00306	0.00328	0.00287	0.00348
		24	0.000266996	0.000272684	0.000292411	0.00023651	0.000277753
		25	0.000283046	0.000237014	0.000268504	0.000210263	0.000308157
		26	0.0009552	0.000989074	0.00108	0.000920746	0.00115
		27	0.00174	0.00178	0.00184	0.00159	0.00212
		28	0.00132	0.00134	0.00139	0.0012	0.00163
		29	0.000772106	0.000763313	0.000784833	0.000667439	0.000949682
		30	0.000431502	0.000445508	0.000460792	0.000345897	0.000564861
		31	0.000262323	0.000281317	0.000277191	0.000194277	0.000349616
		32	0.000136623	0.000150589	0.000175067	0.000104238	0.000202289

## Sheet: Figure 2d
Figure 2d	Structural similarity
		Data point #	Linear unmixing	PICASSO
		1	0.99085	0.99725
		2	0.99433	0.99733
		3	0.9964	0.9961
		4	0.99733	0.9967
		5	0.99792	0.99713
		6	0.99815	0.99652
		7	0.99813	0.9966
		8	0.9984	0.99628
		9	0.9987	0.9969
		10	0.999	0.99687
		11	0.99918	0.99715
		12	0.99975	0.9962
		13	0.99113	0.99715
		14	0.99725	0.99705
		15	0.99028	0.9967
		16	0.97325	0.99753
		17	0.98055	0.99687
		18	0.97055	0.9956
		19	0.97128	0.9976
		20	0.9256	0.99723
		21	0.91773	0.99628
		22	0.90875	0.99392
		23	0.87538	0.99252
		24	0.8699	0.99748
		25	0.86867	0.99795

## Sheet: Figure 2f
Figure 2f	Line profiles	Channel 1						Channel 2						Channel 3						Channel 4
		Distances (μm)	GT	Reported	Measured	PICASSO		Distances (μm)	GT	Reported	Measured	PICASSO		Distances (μm)	GT	Reported	Measured	PICASSO		Distances (μm)	GT	Reported	Measured	PICASSO
		0	0.0019	0.18967	0.03937	0		0	0.22995	0.48332	0.27225	0.19838		0	0.72559	0.60145	0.70831	0.72495		0	0.33005	0.57664	0.54547	0.31798
		0.3085	0	0.26627	0.06049	0		0.3085	0.30759	0.56573	0.35071	0.27741		0.3085	0.73844	0.66459	0.73153	0.73819		0.3085	0.24252	0.62747	0.49366	0.22817
		0.6169	0.000808268	0.35957	0.0881	0		0.6169	0.40416	0.69981	0.45355	0.37145		0.6169	0.8438	0.79677	0.84353	0.84382		0.6169	0.19488	0.74377	0.50847	0.17661
		0.9254	0.00192	0.43086	0.10907	0		0.9254	0.48098	0.83187	0.5396	0.44263		0.9254	1	0.94551	1	1		0.9254	0.2112	0.88018	0.58815	0.18942
		1.2339	0.00462	0.52097	0.13843	0		1.2339	0.56796	0.91132	0.62533	0.52849		1.2339	0.97843	1	0.99415	0.97914		1.2339	0.31411	0.95919	0.67742	0.29307
		1.5424	0.01615	0.60286	0.17331	2.58456e-05		1.5424	0.63764	0.94417	0.68885	0.59847		1.5424	0.87199	0.9939	0.90773	0.87343		1.5424	0.49284	1	0.7952	0.47425
		1.8508	0.02328	0.65047	0.19458	0.00471		1.8508	0.67468	0.93304	0.71784	0.63772		1.8508	0.73441	0.94424	0.78714	0.7365		1.8508	0.6259	0.99161	0.86025	0.61035
		2.1593	0.02186	0.70883	0.21278	0.00817		2.1593	0.72435	0.90398	0.75435	0.69162		2.1593	0.51308	0.85611	0.59117	0.51641		2.1593	0.80656	0.9635	0.93617	0.79594
		2.4678	0.02659	0.77124	0.23638	0.0096		2.4678	0.77839	0.91587	0.80134	0.74747		2.4678	0.39309	0.82903	0.48928	0.39715		2.4678	0.92681	0.97421	1	0.91864
		2.7762	0.03918	0.79792	0.25541	0.02305		2.7762	0.79291	0.89911	0.81064	0.76477		2.7762	0.30068	0.78633	0.40635	0.30492		2.7762	0.94238	0.9464	0.98358	0.93509
		3.0847	0.02099	0.79727	0.24105	0.01118		3.0847	0.7993	0.86788	0.81075	0.77688		3.0847	0.19834	0.72876	0.31166	0.20311		3.0847	0.84091	0.88429	0.86855	0.83477
		3.3932	0.01182	0.79342	0.23289	0.004		3.3932	0.79786	0.83986	0.80486	0.78117		3.3932	0.12412	0.68047	0.24156	0.12911		3.3932	0.67987	0.8177	0.71478	0.67298
		3.7016	0.01289	0.86685	0.25633	0.00583		3.7016	0.867	0.88304	0.86967	0.85189		3.7016	0.05034	0.69006	0.1843	0.05599		3.7016	0.73493	0.8492	0.74515	0.7289
		4.0101	0.02809	0.8912	0.27636	0.02274		4.0101	0.87984	0.88404	0.88055	0.86561		4.0101	0.01228	0.67786	0.15143	0.01791		4.0101	0.74981	0.84507	0.74647	0.74336
		4.3186	0.02666	0.82198	0.25461	0.02138		4.3186	0.8116	0.81195	0.81167	0.7978		4.3186	0.00206	0.621	0.13143	0.00732		4.3186	0.74322	0.78481	0.72607	0.73787
		4.6271	0.02263	0.75049	0.23003	0.01786		4.6271	0.7432	0.74219	0.74302	0.72857		4.6271	0.000168541	0.57004	0.11938	0.00514		4.6271	0.78639	0.73771	0.74792	0.78317
		4.9355	0.02482	0.73426	0.2271	0.02026		4.9355	0.72599	0.72455	0.72572	0.70811		4.9355	1.06372e-06	0.56107	0.1177	0.00502		4.9355	0.95199	0.75577	0.87636	0.95108
		5.244	0.03477	0.7825	0.24966	0.02983		5.244	0.76761	0.76711	0.76749	0.74871		5.244	0	0.59319	0.12457	0.00512		5.244	1	0.79834	0.92198	1
		5.5525	0.04027	0.78887	0.25603	0.03529		5.5525	0.77027	0.77061	0.77032	0.75273		5.5525	0	0.59354	0.12463	0.00501		5.5525	0.92788	0.78675	0.86533	0.92579
		5.8609	0.03312	0.75554	0.24016	0.02842		5.8609	0.74158	0.74146	0.74155	0.726		5.8609	0	0.56986	0.11942	0.00482		5.8609	0.83019	0.745	0.78257	0.82723
		6.1694	0.04189	0.71853	0.23624	0.03757		6.1694	0.6991	0.70006	0.69926	0.68456		6.1694	0	0.5369	0.11266	0.00436		6.1694	0.76806	0.69953	0.72632	0.76578
		6.4779	0.04612	0.69186	0.23163	0.04232		6.4779	0.66968	0.67145	0.66998	0.65723		6.4779	0	0.51245	0.10747	0.00403		6.4779	0.65601	0.65474	0.6326	0.65398
		6.7864	0.04098	0.7185	0.23519	0.03786		6.7864	0.69904	0.70106	0.6994	0.69082		6.7864	0	0.5292	0.11048	0.00402		6.7864	0.44259	0.63704	0.46813	0.43953
		7.0948	0.02815	0.71076	0.22227	0.02455		7.0948	0.69923	0.70056	0.69947	0.69469		7.0948	0	0.5249	0.10906	0.004		7.0948	0.25778	0.6014	0.32105	0.25574
		7.4033	0.01562	0.72033	0.21476	0.01168		7.4033	0.71652	0.71699	0.71664	0.71447		7.4033	0	0.53484	0.11072	0.00421		7.4033	0.13729	0.59173	0.22786	0.13262
		7.7118	0.02018	0.78263	0.23705	0.0176		7.7118	0.77539	0.77658	0.77564	0.77409		7.7118	0	0.57774	0.11962	0.00444		7.7118	0.10012	0.63152	0.20862	0.09312
		8.0202	0.02063	0.86144	0.26095	0.01843		8.0202	0.85332	0.85468	0.85358	0.85216		8.0202	0	0.63559	0.13157	0.00492		8.0202	0.09715	0.6929	0.21953	0.08803
		8.3287	0.02059	0.90372	0.27352	0.01711		8.3287	0.89532	0.89673	0.89561	0.89424		8.3287	0	0.66679	0.13803	0.0052		8.3287	0.0959	0.72606	0.22572	0.0846
		8.6372	0.02284	0.869	0.265	0.01918		8.6372	0.85937	0.86097	0.85969	0.85827		8.6372	0	0.63999	0.13251	0.00494		8.6372	0.09269	0.69693	0.21729	0.08377
		8.9457	0.01238	0.81288	0.23971	0.00807		8.9457	0.81046	0.81075	0.81055	0.80862		8.9457	0	0.60455	0.1251	0.00487		8.9457	0.13486	0.66586	0.24197	0.12699
		9.2541	0.01235	0.84797	0.25016	0.00801		9.2541	0.84529	0.84568	0.8454	0.84375		9.2541	0	0.6301	0.13035	0.00506		9.2541	0.12078	0.69083	0.23664	0.11308
		9.5626	0.00982	0.91046	0.26672	0.00586		9.5626	0.90889	0.90921	0.90899	0.90805		9.5626	0	0.67658	0.13987	0.00541		9.5626	0.08862	0.73516	0.22198	0.08218
		9.8711	0.00814	0.98895	0.28877	0.00533		9.8711	0.98787	0.98813	0.98796	0.98715		9.8711	0	0.73529	0.15199	0.00585		9.8711	0.08993	0.79818	0.23658	0.08183
		10.1795	0.00682	0.97598	0.28385	0.00307		10.1795	0.97586	0.97595	0.97592	0.97505		10.1795	0	0.7265	0.15016	0.00582		10.1795	0.09555	0.7897	0.23897	0.08667
		10.488	0.00738	0.94507	0.27505	0.00376		10.488	0.94481	0.94493	0.94488	0.94399		10.488	0	0.70336	0.14536	0.0057		10.488	0.09234	0.76441	0.23103	0.08266
		10.7965	0.00369	0.94072	0.27074	0.00228		10.7965	0.94285	0.94257	0.94285	0.94209		10.7965	0	0.70182	0.14498	0.00571		10.7965	0.0895	0.7622	0.22841	0.08165
		11.1049	0.0014	0.99688	0.28561	0.00102		11.1049	1	0.99968	1	0.99992		11.1049	0	0.74353	0.15351	0.00606		11.1049	0.05826	0.80157	0.21328	0.05173
		11.4134	0.00666	1	0.2908	0.0051		11.4134	0.99969	1	0.9998	1		11.4134	0	0.74279	0.15341	0.00598		11.4134	0.03546	0.79711	0.1953	0.02872
		11.7219	0.00992	0.99479	0.29193	0.0064		11.7219	0.99246	0.99308	0.99262	0.9926		11.7219	0	0.73765	0.15242	0.00587		11.7219	0.04323	0.79295	0.2003	0.03426
		12.0304	0.01529	0.97424	0.2902	0.01118		12.0304	0.9686	0.96976	0.96886	0.96869		12.0304	0	0.71997	0.14886	0.00559		12.0304	0.04413	0.77428	0.19716	0.03436
		12.3388	0.01278	0.88056	0.2602	0.00938		12.3388	0.87726	0.87794	0.87742	0.87676		12.3388	0	0.65266	0.13493	0.00514		12.3388	0.06922	0.70638	0.20129	0.06309
		12.6473	0.01374	0.77147	0.2285	0.01159		12.6473	0.76855	0.76877	0.76861	0.7659		12.6473	0	0.5743	0.11892	0.00463		12.6473	0.17289	0.63988	0.26501	0.16778
		12.9558	0.00808	0.64373	0.18589	0.00722		12.9558	0.6457	0.64446	0.6455	0.63934		12.9558	0	0.48736	0.10118	0.00415		12.9558	0.36078	0.57808	0.39284	0.35898
		13.2642	0.00363	0.47031	0.13056	0.00352		13.2642	0.47664	0.47419	0.47621	0.46744		13.2642	0	0.36499	0.07604	0.00333		13.2642	0.5015	0.47054	0.47524	0.50249
		13.5727	0.00748	0.40217	0.11329	0.00697		13.5727	0.40635	0.40451	0.40602	0.39879		13.5727	0	0.31062	0.06471	0.00271		13.5727	0.40918	0.39706	0.39016	0.40826
		13.8812	0.01178	0.40685	0.11807	0.01048		13.8812	0.40792	0.40717	0.40779	0.40371		13.8812	0	0.30771	0.06387	0.00251		13.8812	0.23444	0.3649	0.25197	0.23311
		14.1897	0.01352	0.4116	0.12087	0.01197		14.1897	0.41137	0.4111	0.41132	0.40873		14.1897	0	0.30832	0.06387	0.00247		14.1897	0.15004	0.35147	0.18565	0.14897
		14.4981	0.0209	0.4259	0.13115	0.01964		14.4981	0.42078	0.42144	0.4209	0.41885		14.4981	0	0.31445	0.06517	0.00239		14.4981	0.11091	0.35166	0.15648	0.10913
		14.8066	0.03008	0.529	0.16948	0.02804		14.8066	0.51734	0.51898	0.51765	0.5147		14.8066	0	0.38718	0.08043	0.00286		14.8066	0.14869	0.43592	0.20338	0.14749
		15.1151	0.01429	0.6419	0.19027	0.01142		15.1151	0.63954	0.63964	0.63958	0.6368		15.1151	0	0.47835	0.09909	0.00383		15.1151	0.16909	0.53658	0.23992	0.17053
		15.4235	0.00744	0.71879	0.20758	0.0051		15.4235	0.72019	0.71984	0.72016	0.71848		15.4235	0	0.5372	0.11107	0.0043		15.4235	0.12571	0.5922	0.21905	0.12528
		15.732	0.00131	0.71606	0.20169	0.000281994		15.732	0.72131	0.72051	0.7212	0.7207		15.732	0	0.53667	0.11076	0.00437		15.732	0.07047	0.58232	0.17511	0.06623
		16.0405	0.00816	0.69577	0.20123	0.00641		16.0405	0.69669	0.6967	0.69673	0.69668		16.0405	0	0.51761	0.10687	0.00404		16.0405	0.03485	0.55609	0.14288	0.03215
		16.3489	0.0107	0.66419	0.19386	0.00913		16.3489	0.66366	0.66396	0.66375	0.6639		16.3489	0	0.49267	0.10173	0.00386		16.3489	0.01668	0.52644	0.12301	0.01765
		16.6574	0.00949	0.6854	0.1992	0.00834		16.6574	0.68553	0.68572	0.68559	0.6857		16.6574	0	0.50903	0.1051	0.00397		16.6574	0.02192	0.54479	0.13091	0.02209
		16.9659	0.00572	0.73207	0.21005	0.00453		16.9659	0.73427	0.73411	0.73428	0.73444		16.9659	0	0.54538	0.11257	0.00433		16.9659	0.02849	0.5847	0.14429	0.02952
		17.2744	0.00784	0.80675	0.2341	0.00497		17.2744	0.80709	0.80724	0.80716	0.80709		17.2744	0	0.59972	0.12386	0.00479		17.2744	0.03779	0.64445	0.16429	0.04124
		17.5828	0.01316	0.87788	0.25969	0.00945		17.5828	0.87432	0.87506	0.8745	0.8739		17.5828	0	0.65022	0.13443	0.00517		17.5828	0.05895	0.70211	0.19278	0.06349
		17.8913	0.01959	0.93269	0.28134	0.01495		17.8913	0.92465	0.92613	0.92495	0.92413		17.8913	0	0.68779	0.1423	0.00533		17.8913	0.06361	0.74318	0.20526	0.06735
		18.1998	0.02332	0.89007	0.27169	0.01881		18.1998	0.87997	0.88171	0.88032	0.87917		18.1998	0	0.6549	0.13557	0.005		18.1998	0.07547	0.71002	0.20717	0.078
		18.5082	0.01626	0.80501	0.24051	0.01272		18.5082	0.80004	0.80088	0.80022	0.799		18.5082	0	0.59572	0.12325	0.00466		18.5082	0.0874	0.64857	0.20267	0.08774
		18.8167	0.01017	0.73451	0.21446	0.00828		18.8167	0.73395	0.73409	0.734	0.73317		18.8167	0	0.54623	0.11287	0.00433		18.8167	0.07368	0.59324	0.18023	0.0756
		19.1252	0.0114	0.73096	0.2144	0.00976		19.1252	0.7296	0.72997	0.7297	0.72946		19.1252	0	0.54225	0.11202	0.00421		19.1252	0.04165	0.58365	0.15413	0.04314
		19.4337	0.01356	0.72348	0.21392	0.01139		19.4337	0.72072	0.72141	0.72088	0.72097		19.4337	0	0.53519	0.11057	0.00413		19.4337	0.02087	0.57268	0.13618	0.02178
		19.7421	0.01769	0.71867	0.21583	0.01605		19.7421	0.71329	0.71445	0.71353	0.71372		19.7421	0	0.5294	0.10943	0.004		19.7421	0.00792	0.56438	0.12472	0.00715
		20.0506	0.01209	0.75121	0.22097	0.01025		20.0506	0.74917	0.7498	0.74932	0.74975		20.0506	0	0.55593	0.11482	0.00432		20.0506	0.004	0.59205	0.12757	0.0054
		20.3591	0.00592	0.73375	0.2107	0.00405		20.3591	0.73579	0.73575	0.73581	0.73644		20.3591	0	0.54591	0.11263	0.00433		20.3591	0.00317	0.58107	0.12434	0.00534
		20.6675	0.00292	0.67978	0.19213	0.00208		20.6675	0.68412	0.68369	0.68408	0.6847		20.6675	0	0.50753	0.10464	0.00407		20.6675	0.00493	0.54025	0.11685	0.00596
		20.976	0.00159	0.62896	0.17586	0.000835368		20.976	0.6345	0.63386	0.63442	0.63507		20.976	0	0.47054	0.09698	0.00382		20.976	0.00188	0.50017	0.10592	0.00487
		21.2845	0.00355	0.55311	0.15482	0.00298		21.2845	0.55797	0.5574	0.55789	0.55847		21.2845	0	0.41365	0.08524	0.00331		21.2845	0.000705679	0.43916	0.09192	0.00402
		21.5929	0.00463	0.50585	0.1416	0.00376		21.5929	0.51034	0.50982	0.51027	0.51075		21.5929	0	0.3783	0.07796	0.00299		21.5929	0.00175	0.40153	0.08469	0.00398
		21.9014	0.00575	0.58844	0.16718	0.00463		21.9014	0.59162	0.59133	0.59161	0.5921		21.9014	0	0.43874	0.09047	0.00344		21.9014	0.00194	0.4662	0.09879	0.00433
		22.2099	0.00901	0.71062	0.20633	0.00702		22.2099	0.71083	0.71107	0.71091	0.7114		22.2099	0	0.52734	0.10886	0.00413		22.2099	0.00127	0.56094	0.11872	0.00509
		22.5184	0.00432	0.76376	0.21833	0.00241		22.5184	0.76659	0.76642	0.76661	0.76725		22.5184	0	0.56884	0.11735	0.00453		22.5184	0.00528	0.60592	0.13132	0.00703
		22.8268	0.00277	0.78684	0.22394	0.00171		22.8268	0.7905	0.7902	0.79048	0.79114		22.8268	0	0.5866	0.12099	0.0047		22.8268	0.00601	0.62501	0.13593	0.00924
		23.1353	0.00366	0.8443	0.24185	0.00171		23.1353	0.84697	0.84686	0.84701	0.84776		23.1353	0	0.62849	0.12968	0.00502		23.1353	0.00238	0.66924	0.14285	0.00641
		23.4438	0.00543	0.86201	0.24859	0.00239		23.4438	0.86344	0.86354	0.86351	0.86418		23.4438	0	0.64084	0.13227	0.00512		23.4438	0.00615	0.68311	0.14869	0.00725
		23.7522	0.00773	0.90872	0.26441	0.00479		23.7522	0.90832	0.90874	0.90844	0.90911		23.7522	0	0.67415	0.13918	0.00535		23.7522	0.00331	0.71833	0.15421	0.00688
		24.0607	0.01833	0.91178	0.27401	0.01491		24.0607	0.90458	0.9061	0.90489	0.90524		24.0607	0	0.67142	0.13878	0.00518		24.0607	0.0019	0.71535	0.15282	0.00595
		24.3692	0.01843	0.94021	0.2826	0.01474		24.3692	0.93275	0.93434	0.93308	0.93344		24.3692	0	0.69243	0.14314	0.00533		24.3692	0.00463	0.73826	0.15977	0.00636
		24.6777	0.00767	0.94414	0.27494	0.00448		24.6777	0.94353	0.944	0.94366	0.94433		24.6777	0	0.70031	0.14459	0.00551		24.6777	0.00279	0.74621	0.15975	0.00692
		24.9861	0.00895	0.92262	0.26957	0.00562		24.9861	0.92135	0.92191	0.92149	0.92214		24.9861	0	0.68377	0.14119	0.00544		24.9861	0.000155236	0.7281	0.15398	0.00657
		25.2946	0.01083	0.88641	0.26029	0.0079		25.2946	0.88421	0.88491	0.88438	0.88495		25.2946	0	0.6562	0.13553	0.00518		25.2946	0.00127	0.69883	0.14855	0.00618
		25.6031	0.00659	0.87504	0.25342	0.00375		25.6031	0.87561	0.87584	0.87569	0.87635		25.6031	0	0.64984	0.13413	0.00525		25.6031	0.00366	0.69237	0.14885	0.00666
		25.9115	0.00382	0.84566	0.24239	0.00147		25.9115	0.84823	0.84812	0.84825	0.84891		25.9115	0	0.62955	0.1299	0.00507		25.9115	0.0078	0.6713	0.14733	0.00942
		26.22	0.00752	0.82259	0.23853	0.00438		26.22	0.82298	0.82321	0.82306	0.82355		26.22	0	0.6109	0.1261	0.00484		26.22	0.01119	0.65197	0.14587	0.00986
		26.5285	0.02065	0.84897	0.25719	0.01635		26.5285	0.84079	0.84241	0.84111	0.84116		26.5285	0	0.62441	0.12912	0.00478		26.5285	0.01797	0.66776	0.1548	0.01049
		26.837	0.01533	0.89401	0.26628	0.01202		26.837	0.8889	0.89002	0.88915	0.88919		26.837	0	0.6603	0.13649	0.00517		26.837	0.02507	0.70726	0.16841	0.01983
		27.1454	0.01712	0.86975	0.26048	0.01408		27.1454	0.86368	0.86492	0.86394	0.86385		27.1454	0	0.64163	0.13266	0.00499		27.1454	0.02788	0.68777	0.16639	0.02539
		27.4539	0.01518	0.72715	0.2163	0.01246		27.4539	0.72331	0.72419	0.7235	0.72371		27.4539	0	0.53685	0.11092	0.00414		27.4539	0.00904	0.57251	0.12728	0.00732
		27.7624	0.01103	0.50675	0.14712	0.00982		27.7624	0.50716	0.50728	0.5072	0.50744		27.7624	0	0.37614	0.07762	0.00284		27.7624	0.00706	0.40017	0.0885	0.00575
		28.0708	0.00416	0.32223	0.08642	0.00396		28.0708	0.32837	0.3275	0.32822	0.32851		28.0708	0	0.24323	0.05003	0.00192		28.0708	0.00851	0.25812	0.05879	0.00671
		28.3793	0.01553	0.20182	0.05977	0.01571		28.3793	0.20156	0.20169	0.20158	0.20148		28.3793	0	0.14904	0.03071	0.00101		28.3793	0.00654	0.1572	0.0359	0.00413
		28.6878	0.02991	0.16286	0.05993	0.03023		28.6878	0.15369	0.15524	0.15395	0.1534		28.6878	0	0.1136	0.0236	0.000526637		28.6878	0.00761	0.11971	0.02906	0.0052
		28.9962	0.0196	0.15992	0.0506	0.01991		28.9962	0.15736	0.15783	0.15743	0.15717		28.9962	0	0.11619	0.02399	0.000670255		28.9962	0.00581	0.12201	0.02794	0.00407
		29.3047	0.01781	0.14328	0.04416	0.01818		29.3047	0.14195	0.14224	0.142	0.14186		29.3047	0	0.10465	0.02156	0.00059989		29.3047	0.00177	0.10895	0.02203	0.000720091
		29.6132	0.02563	0.10116	0.038	0.02631		29.6132	0.09514	0.09618	0.09531	0.09497		29.6132	0	0.06989	0.01452	0.000279032		29.6132	0.000999882	0.07179	0.01361	0.000287899
		29.9217	0.01808	0.06652	0.02145	0.01915		29.9217	0.06559	0.06578	0.06561	0.06549		29.9217	0	0.04787	0.00984	0.000213174		29.9217	0.00116	0.04813	0.00842	0.000723527
		30.2301	0.01186	0.0554	0.01305	0.01311		30.2301	0.05855	0.05807	0.05845	0.05846		30.2301	0	0.04262	0.00864	0.000269211		30.2301	0.00244	0.04262	0.008	0.00239
		30.5386	0.01391	0.05371	0.01421	0.01493		30.5386	0.05554	0.05527	0.05548	0.05541		30.5386	0	0.04041	0.00822	0.000228887		30.5386	0.00262	0.04031	0.00772	0.00268
		30.8471	0.06532	0.07609	0.06302	0.06638		30.8471	0.04487	0.05001	0.04575	0.04423		30.8471	0	0.03286	0.00747	6.21612e-05		30.8471	6.84665e-05	0.03263	0.00569	6.11528e-05
		31.1555	0.27132	0.21412	0.27293	0.2722		31.1555	0.05012	0.07695	0.05475	0.04727		31.1555	0	0.03851	0.01188	1.73312e-05		31.1555	0	0.04207	0.01386	0
		31.464	0.53269	0.3915	0.53997	0.53306		31.464	0.05904	0.11339	0.06844	0.05339		31.464	0	0.04738	0.01784	3.97462e-05		31.464	0.00071178	0.05594	0.0251	1.37422e-06
		31.7725	0.56835	0.44172	0.58414	0.56841		31.7725	0.08611	0.14424	0.09617	0.0801		31.7725	0	0.06784	0.02263	0.000162682		31.7725	0.00255	0.07871	0.03245	6.45883e-05
		32.081	0.47129	0.40677	0.49425	0.47123		32.081	0.11349	0.16143	0.12178	0.10854		32.081	0	0.08738	0.02513	0.000244601		32.081	0.00314	0.09814	0.0342	4.12266e-06
		32.3894	0.28342	0.33966	0.32033	0.28313		32.3894	0.16705	0.19531	0.17193	0.16417		32.3894	0	0.12562	0.03006	0.000436168		32.3894	0.00451	0.1362	0.03787	0.000531136
		32.6979	0.11499	0.27173	0.16212	0.11477		32.6979	0.20733	0.21794	0.20917	0.20626		32.6979	0	0.15412	0.03333	0.00061595		32.6979	0.00436	0.16392	0.03874	0.000693981
		33.0064	0.07498	0.26062	0.12602	0.07463		33.0064	0.22191	0.22832	0.22302	0.22129		33.0064	0	0.16457	0.03487	0.000539693		33.0064	0.00305	0.17422	0.03874	0.000935844
		33.3148	0.06513	0.23683	0.11087	0.06499		33.3148	0.2046	0.20994	0.20552	0.204		33.3148	0	0.15169	0.03205	0.000450957		33.3148	0.00544	0.16068	0.03737	0.00251
		33.6233	0.05348	0.24783	0.10459	0.05313		33.6233	0.22297	0.22712	0.22368	0.22248		33.6233	0	0.16531	0.03469	0.000542466		33.6233	0.00857	0.17558	0.04257	0.00654
		33.9318	0.04141	0.31868	0.11586	0.04047		33.9318	0.301	0.30401	0.30153	0.30083		33.9318	0	0.22305	0.04643	0.00119		33.9318	0.00258	0.23616	0.05071	0.00199
		34.2402	0.02141	0.41999	0.12973	0.01967		34.2402	0.41441	0.41545	0.41461	0.41427		34.2402	0	0.30755	0.06362	0.00214		34.2402	0.0181	0.32879	0.08168	0.01843
		34.5487	0.0145	0.53582	0.15868	0.01176		34.5487	0.53387	0.53427	0.53396	0.5335		34.5487	0	0.3968	0.08199	0.00298		34.5487	0.04131	0.42804	0.12037	0.04016
		34.8572	0.01609	0.65056	0.1942	0.01242		34.8572	0.64675	0.64749	0.6469	0.64649		34.8572	0	0.48068	0.09937	0.0037		34.8572	0.04003	0.51761	0.13888	0.03801
		35.1657	0.02481	0.69632	0.215	0.02084		35.1657	0.68658	0.68835	0.68692	0.68654		35.1657	0	0.51005	0.10556	0.00374		35.1657	0.02677	0.54695	0.13543	0.02476
		35.4741	0.0231	0.71954	0.22054	0.01972		35.4741	0.7107	0.71239	0.71104	0.71097		35.4741	0	0.52767	0.10915	0.00391		35.4741	0.01377	0.5636	0.12912	0.01193
		35.7826	0.0111	0.73994	0.21678	0.00787		35.7826	0.73862	0.73912	0.73874	0.73915		35.7826	0	0.54812	0.11318	0.0043		35.7826	0.00624	0.58402	0.12747	0.00656
		36.0911	0.0143	0.75493	0.22391	0.01081		36.0911	0.75144	0.7523	0.75163	0.75201		36.0911	0	0.55755	0.11519	0.00434		36.0911	0.000898199	0.59329	0.12561	0.00503
		36.3995	0.02694	0.76442	0.23706	0.02326		36.3995	0.75278	0.75497	0.7532	0.75318		36.3995	0	0.55877	0.11565	0.00414		36.3995	0.00527	0.59552	0.12982	0.00488
		36.708	0.01859	0.76389	0.23007	0.01561		36.708	0.75761	0.75892	0.75788	0.75808		36.708	0	0.56229	0.11624	0.0043		36.708	0.00601	0.59928	0.13094	0.00648
		37.0165	0.00516	0.83101	0.23914	0.00304		37.0165	0.83282	0.83285	0.83287	0.83358		37.0165	0	0.61796	0.12752	0.00491		37.0165	0.000780925	0.65775	0.13913	0.00617
		37.325	0.00314	0.92042	0.26414	0.0014		37.325	0.92286	0.92284	0.9229	0.92378		37.325	0	0.68485	0.14134	0.00548		37.325	0.000197265	0.72917	0.154	0.00702
		37.6334	0.00392	0.98584	0.28432	0.00253		37.6334	0.9873	0.98744	0.98738	0.98824		37.6334	0	0.73277	0.15124	0.00589		37.6334	0.00142	0.78065	0.16611	0.00743
		37.9419	0.00842	0.96388	0.28143	0.00507		37.9419	0.96264	0.96321	0.96279	0.96343		37.9419	0	0.71455	0.14756	0.00571		37.9419	0.00421	0.76172	0.16436	0.00683
		38.2504	0.01074	0.94591	0.278	0.00637		38.2504	0.94334	0.94412	0.94353	0.94418		38.2504	0	0.70019	0.14462	0.00546		38.2504	0.00274	0.74614	0.15984	0.00685
		38.5588	0.01509	0.89534	0.26644	0.01157		38.5588	0.89035	0.89148	0.89061	0.89099		38.5588	0	0.66099	0.13659	0.00511		38.5588	0.00874	0.70527	0.15568	0.00755
		38.8673	0.01558	0.73736	0.21969	0.01253		38.8673	0.73319	0.73415	0.73339	0.73371		38.8673	0	0.54406	0.1124	0.00422		38.8673	0.00296	0.57922	0.12412	0.00476
		39.1758	0.01168	0.61436	0.17976	0.01021		39.1758	0.61357	0.61394	0.61366	0.61402		39.1758	0	0.45512	0.09395	0.00351		39.1758	0.00314	0.48402	0.10366	0.0043
		39.4842	0.01168	0.53379	0.15572	0.01048		39.4842	0.53358	0.53381	0.53364	0.53392		39.4842	0	0.3957	0.08166	0.00302		39.4842	0.00492	0.42078	0.09144	0.00471
		39.7927	0.00875	0.4096	0.11624	0.00755		39.7927	0.41217	0.41189	0.41213	0.4124		39.7927	0	0.30551	0.06299	0.0023		39.7927	0.00708	0.32459	0.07219	0.00596
		40.1012	0.00702	0.3003	0.08218	0.00643		40.1012	0.30477	0.30417	0.30467	0.30496		40.1012	0	0.22561	0.04642	0.00171		40.1012	0.00422	0.23859	0.0514	0.00391
		40.4097	0.0232	0.29528	0.09397	0.02238		40.4097	0.28943	0.29051	0.28962	0.28944		40.4097	0	0.2143	0.04433	0.00142		40.4097	0.00224	0.22644	0.04783	0.00131
		40.7181	0.0149	0.40158	0.11889	0.0136		40.7181	0.40027	0.40064	0.40035	0.40044		40.7181	0	0.29665	0.06123	0.00219		40.7181	0.00396	0.31467	0.06784	0.00375
		41.0266	0.01025	0.44272	0.12738	0.00926		41.0266	0.44407	0.44405	0.44409	0.44438		41.0266	0	0.32912	0.06787	0.00251		41.0266	0.00191	0.34899	0.07356	0.00311
		41.3351	0.01332	0.39042	0.11428	0.01196		41.3351	0.39021	0.39038	0.39024	0.39032		41.3351	0	0.28925	0.05969	0.00215		41.3351	0.00805	0.30742	0.06945	0.00493
		41.6435	0.01419	0.31506	0.09248	0.01312		41.6435	0.31488	0.31494	0.31489	0.31453		41.6435	0	0.23373	0.04825	0.00169		41.6435	0.02786	0.25136	0.07225	0.02463
		41.952	0.02172	0.3034	0.0952	0.02079		41.952	0.29853	0.29928	0.29865	0.29759		41.952	0	0.22225	0.04604	0.00153		41.952	0.05379	0.24351	0.09025	0.05079
		42.2605	0.03151	0.29091	0.09949	0.03075		42.2605	0.27991	0.28159	0.2802	0.27839		42.2605	0	0.20903	0.04351	0.00126		42.2605	0.07659	0.23334	0.10546	0.07321
		42.569	0.03365	0.27885	0.09766	0.03298		42.569	0.26658	0.26843	0.2669	0.26493		42.569	0	0.19929	0.04154	0.00114		42.569	0.08219	0.22386	0.10765	0.07754
		42.8774	0.04669	0.23435	0.09506	0.04642		42.8774	0.21404	0.21723	0.21459	0.21246		42.8774	0	0.16002	0.03359	0.000640098		42.8774	0.06835	0.17974	0.08818	0.06362
		43.1859	0.04042	0.17476	0.07211	0.0406		43.1859	0.15885	0.16139	0.15928	0.15767		43.1859	0	0.11846	0.02486	0.000352978		43.1859	0.04724	0.13168	0.0618	0.04381
		43.4944	0.0255	0.09492	0.03603	0.02621		43.4944	0.0891	0.09001	0.08924	0.08829		43.4944	0	0.06618	0.01377	0.000248529		43.4944	0.0334	0.0732	0.03827	0.03108
		43.8028	0.07102	0.08628	0.07074	0.07204		43.8028	0.05137	0.05707	0.05233	0.0504		43.8028	0	0.03804	0.00864	3.53556e-05		43.8028	0.01375	0.04057	0.0178	0.01126
		44.1113	0.49803	0.33497	0.49471	0.49864		44.1113	0.02511	0.07572	0.03386	0.02057		44.1113	0	0.02204	0.01205	0		44.1113	0.00855	0.02959	0.02429	0.00189
		44.4198	1	0.65037	1	1		44.4198	0.01713	0.12054	0.03503	0.0084		44.4198	0	0.02048	0.01965	0		44.4198	0.01245	0.03678	0.04383	1.30551e-05
		44.7283	0.96634	0.64323	0.97031	0.96629		44.7283	0.03158	0.13151	0.04887	0.02185		44.7283	0	0.03071	0.02122	0		44.7283	0.00325	0.04565	0.03778	0
		45.0367	0.70932	0.48515	0.71258	0.70951		45.0367	0.03904	0.11193	0.05164	0.03176		45.0367	0	0.034	0.01784	0		45.0367	0.00103	0.04461	0.02819	0
		45.3452	0.18062	0.13882	0.17616	0.18159		45.3452	0.03339	0.05063	0.03636	0.0315		45.3452	0	0.02531	0.00773	2.31082e-07		45.3452	0.000871762	0.02661	0.00838	0.000373101
		45.6537	0.02552	0.02621	0.01551	0.02691		45.6537	0.02083	0.02171	0.02096	0.02038		45.6537	0	0.01489	0.00315	2.46103e-05		45.6537	0.01107	0.01462	0.00885	0.01046
		45.9621	0.01723	0.01037	0.00404	0.01858		45.9621	0.01049	0.01034	0.01044	0.00947		45.9621	0	0.0082	0.0017	0.000106182		45.9621	0.05655	0.01491	0.04285	0.05691
		46.2706	0.01593	0.00186	0.000482459	0.01723		46.2706	0.00293	0.00257	0.00284	0.00223		46.2706	0	0.00315	0.000670418	7.08268e-05		46.2706	0.08044	0.01346	0.06057	0.0814
		46.5791	0.01735	0	0.00105	0.01866		46.5791	0.000142405	0	8.41922e-05	6.20934e-05		46.5791	0	0.000544535	0.000136514	1.84866e-05		46.5791	0.0568	0.00673	0.0413	0.05705
		46.8875	0.01948	0.00128	0.00317	0.02082		46.8875	0	0.000101912	0	0		46.8875	0	9.95526e-05	3.79927e-05	1.28251e-05		46.8875	0.04174	0.00381	0.02944	0.04155
		47.196	0.02015	0.00217	0.00395	0.02157		47.196	0.000431442	0.000675585	0.000454737	0.00041088		47.196	0	0	0	1.86021e-05		47.196	0.02427	0.000790993	0.01565	0.0237
		47.5045	0.0156	0.00136	0	0.01707		47.5045	0.00251	0.00232	0.00245	0.00248		47.5045	0	0.00122	0.000155629	5.54598e-06		47.5045	0.01217	0	0.00618	0.0119
		47.813	0.01754	0.01205	0.00477	0.01888		47.813	0.01187	0.01193	0.01186	0.01177		47.813	0	0.00798	0.00157	1.62913e-05		47.813	0.0021	0.00558	0	0.00203

## Sheet: Figure 2g
Figure 2f	Emission spectra for five fluorophores
		Wavelength (nm)	CF633	Alexa Fluor 647	CF660R	CF680R	ATTO700
		620	0.09719	0.00618	0.00434	0.00229	0
		620.1	0.09858	0.00621	0.00436	0.00229	0
		620.2	0.10002	0.00624	0.00437	0.0023	0
		620.3	0.1015	0.00626	0.00439	0.0023	0
		620.4	0.10303	0.00629	0.00441	0.00231	0
		620.5	0.10459	0.00632	0.00444	0.00231	0
		620.6	0.10619	0.00635	0.00446	0.00231	0
		620.7	0.10781	0.00638	0.0045	0.00232	0
		620.8	0.10946	0.0064	0.00453	0.00232	0
		620.9	0.11113	0.00643	0.00457	0.00233	0
		621	0.11282	0.00646	0.00461	0.00233	0
		621.1	0.11452	0.0065	0.00465	0.00234	0
		621.2	0.11625	0.00654	0.0047	0.00235	0
		621.3	0.118	0.00659	0.00475	0.00235	0
		621.4	0.11978	0.00663	0.0048	0.00236	0
		621.5	0.1216	0.00667	0.00485	0.00237	0
		621.6	0.12346	0.00671	0.00489	0.00237	0
		621.7	0.12537	0.00675	0.00493	0.00238	0
		621.8	0.12733	0.0068	0.00497	0.00238	0
		621.9	0.12935	0.00684	0.005	0.00239	0
		622	0.13144	0.00688	0.00502	0.00239	0
		622.1	0.13359	0.00703	0.00503	0.00239	0
		622.2	0.13581	0.00717	0.00504	0.00238	0
		622.3	0.13809	0.00732	0.00504	0.00238	0
		622.4	0.14041	0.00747	0.00504	0.00237	0
		622.5	0.14278	0.00762	0.00503	0.00237	0
		622.6	0.14518	0.00776	0.00502	0.00236	0
		622.7	0.14761	0.00791	0.00501	0.00235	0
		622.8	0.15007	0.00806	0.00501	0.00234	0
		622.9	0.15253	0.0082	0.005	0.00233	0
		623	0.155	0.00835	0.00501	0.00232	0
		623.1	0.15748	0.00861	0.00502	0.00232	0
		623.2	0.15995	0.00887	0.00503	0.00231	0
		623.3	0.16243	0.00913	0.00505	0.0023	0
		623.4	0.16492	0.00939	0.00508	0.0023	0
		623.5	0.16741	0.00965	0.0051	0.00229	0
		623.6	0.16991	0.00991	0.00513	0.00229	0
		623.7	0.17242	0.01017	0.00516	0.00228	0
		623.8	0.17494	0.01043	0.0052	0.00228	0
		623.9	0.17748	0.01069	0.00523	0.00228	0
		624	0.18003	0.01095	0.00526	0.00228	0
		624.1	0.18261	0.01107	0.00529	0.00228	0
		624.2	0.1852	0.01119	0.00532	0.00228	0
		624.3	0.18782	0.01131	0.00535	0.00228	0
		624.4	0.19046	0.01143	0.00538	0.00228	0
		624.5	0.19313	0.01155	0.00541	0.00228	0
		624.6	0.19584	0.01166	0.00544	0.00229	0
		624.7	0.19857	0.01178	0.00547	0.00229	0
		624.8	0.20135	0.0119	0.00551	0.0023	0
		624.9	0.20416	0.01202	0.00555	0.0023	0
		625	0.20702	0.01214	0.00559	0.00231	0
		625.1	0.20992	0.01237	0.00564	0.00231	0
		625.2	0.21286	0.0126	0.0057	0.00232	0
		625.3	0.21583	0.01284	0.00575	0.00232	0
		625.4	0.21883	0.01307	0.00581	0.00233	0
		625.5	0.22185	0.0133	0.00587	0.00234	0
		625.6	0.22489	0.01353	0.00592	0.00234	0
		625.7	0.22793	0.01376	0.00598	0.00235	0
		625.8	0.23098	0.014	0.00603	0.00236	0
		625.9	0.23402	0.01423	0.00608	0.00236	0
		626	0.23705	0.01446	0.00613	0.00237	0
		626.1	0.24008	0.01476	0.00616	0.00238	0
		626.2	0.24309	0.01506	0.00619	0.00239	0
		626.3	0.24611	0.01536	0.00622	0.00239	0
		626.4	0.24913	0.01566	0.00625	0.0024	0
		626.5	0.25217	0.01597	0.00627	0.00241	0
		626.6	0.25524	0.01627	0.00629	0.00242	0
		626.7	0.25834	0.01657	0.00631	0.00243	0
		626.8	0.26149	0.01687	0.00633	0.00243	0
		626.9	0.26469	0.01717	0.00636	0.00244	0
		627	0.26795	0.01747	0.00638	0.00244	0
		627.1	0.27127	0.01784	0.00642	0.00244	0
		627.2	0.27465	0.01821	0.00645	0.00245	0
		627.3	0.2781	0.01859	0.00649	0.00245	0
		627.4	0.28159	0.01896	0.00653	0.00245	0
		627.5	0.28513	0.01933	0.00656	0.00245	0
		627.6	0.28872	0.0197	0.0066	0.00245	0
		627.7	0.29233	0.02007	0.00664	0.00245	0
		627.8	0.29598	0.02045	0.00667	0.00245	0
		627.9	0.29966	0.02082	0.0067	0.00245	0
		628	0.30335	0.02119	0.00673	0.00245	0
		628.1	0.30707	0.02135	0.00675	0.00245	0
		628.2	0.31079	0.02151	0.00677	0.00245	0
		628.3	0.31453	0.02168	0.00678	0.00245	0
		628.4	0.31828	0.02184	0.0068	0.00245	0
		628.5	0.32204	0.022	0.00682	0.00246	0
		628.6	0.32581	0.02216	0.00684	0.00246	0
		628.7	0.32958	0.02232	0.00686	0.00247	0
		628.8	0.33337	0.02249	0.00689	0.00248	0
		628.9	0.33716	0.02265	0.00693	0.0025	0
		629	0.34096	0.02281	0.00698	0.00251	0
		629.1	0.34476	0.02322	0.00703	0.00253	0
		629.2	0.34857	0.02362	0.0071	0.00256	0
		629.3	0.35238	0.02403	0.00718	0.00258	0
		629.4	0.3562	0.02444	0.00726	0.00261	0
		629.5	0.36003	0.02484	0.00735	0.00263	0
		629.6	0.36386	0.02525	0.00745	0.00266	0
		629.7	0.36769	0.02566	0.00755	0.00269	0
		629.8	0.37153	0.02607	0.00765	0.00271	0
		629.9	0.37538	0.02647	0.00776	0.00273	0
		630	0.37924	0.02688	0.00786	0.00275	0
		630.1	0.3831	0.02723	0.00797	0.00277	0
		630.2	0.38698	0.02758	0.00807	0.00278	0
		630.3	0.39089	0.02793	0.00818	0.00279	0
		630.4	0.39483	0.02828	0.00829	0.00279	0
		630.5	0.39881	0.02864	0.0084	0.0028	0
		630.6	0.40284	0.02899	0.00851	0.0028	0
		630.7	0.40693	0.02934	0.00862	0.0028	0
		630.8	0.41109	0.02969	0.00874	0.0028	0
		630.9	0.41533	0.03004	0.00887	0.00279	0
		631	0.41965	0.03039	0.009	0.00279	0
		631.1	0.42407	0.03101	0.00914	0.00279	0
		631.2	0.42856	0.03162	0.00928	0.00278	0
		631.3	0.4331	0.03224	0.00942	0.00278	0
		631.4	0.43769	0.03286	0.00957	0.00278	0
		631.5	0.44229	0.03347	0.00971	0.00278	0
		631.6	0.4469	0.03409	0.00986	0.00278	0
		631.7	0.45148	0.03471	0.01	0.00279	0
		631.8	0.45604	0.03533	0.01013	0.0028	0
		631.9	0.46053	0.03594	0.01026	0.00281	0
		632	0.46495	0.03656	0.01037	0.00283	0
		632.1	0.46929	0.0371	0.01048	0.00286	0
		632.2	0.47354	0.03764	0.01058	0.00289	0
		632.3	0.47774	0.03818	0.01066	0.00292	0
		632.4	0.48188	0.03872	0.01074	0.00295	0
		632.5	0.48599	0.03927	0.01081	0.00299	0
		632.6	0.49009	0.03981	0.01088	0.00303	0
		632.7	0.49418	0.04035	0.01093	0.00307	0
		632.8	0.49828	0.04089	0.01098	0.00311	0
		632.9	0.50242	0.04143	0.01103	0.00315	0
		633	0.50659	0.04197	0.01107	0.00319	0
		633.1	0.51082	0.04284	0.0111	0.00322	0
		633.2	0.5151	0.04371	0.01113	0.00326	0
		633.3	0.51943	0.04458	0.01117	0.00329	0
		633.4	0.52383	0.04545	0.0112	0.00331	0
		633.5	0.52827	0.04632	0.01124	0.00334	0
		633.6	0.53276	0.04719	0.01128	0.00335	0
		633.7	0.5373	0.04806	0.01134	0.00337	0
		633.8	0.54189	0.04893	0.0114	0.00338	0
		633.9	0.54653	0.0498	0.01147	0.00339	0
		634	0.55122	0.05067	0.01156	0.00339	0
		634.1	0.55594	0.05142	0.01166	0.00338	0
		634.2	0.5607	0.05217	0.01178	0.00338	0
		634.3	0.56547	0.05292	0.0119	0.00336	0
		634.4	0.57025	0.05367	0.01204	0.00335	0
		634.5	0.57502	0.05443	0.01217	0.00334	0
		634.6	0.57976	0.05518	0.01231	0.00333	0
		634.7	0.58447	0.05593	0.01245	0.00332	0
		634.8	0.58912	0.05668	0.01259	0.00331	0
		634.9	0.59371	0.05743	0.01272	0.00331	0
		635	0.59822	0.05818	0.01284	0.00332	0
		635.1	0.60265	0.05888	0.01294	0.00333	0
		635.2	0.607	0.05958	0.01304	0.00335	0
		635.3	0.6113	0.06029	0.01314	0.00337	0
		635.4	0.61557	0.06099	0.01323	0.0034	0
		635.5	0.61982	0.06169	0.01332	0.00343	0
		635.6	0.62409	0.06239	0.01342	0.00347	0
		635.7	0.62838	0.06309	0.01352	0.00351	0
		635.8	0.63272	0.0638	0.01364	0.00355	0
		635.9	0.63713	0.0645	0.01377	0.0036	0
		636	0.64163	0.0652	0.01392	0.00364	0
		636.1	0.64623	0.06623	0.01409	0.00368	0
		636.2	0.65091	0.06726	0.01428	0.00373	0
		636.3	0.65565	0.06829	0.01448	0.00377	0
		636.4	0.66041	0.06932	0.0147	0.00382	0
		636.5	0.66517	0.07036	0.01492	0.00386	0
		636.6	0.66991	0.07139	0.01515	0.0039	0
		636.7	0.67459	0.07242	0.01539	0.00394	0
		636.8	0.67919	0.07345	0.01562	0.00398	0
		636.9	0.68367	0.07448	0.01586	0.00402	0
		637	0.68803	0.07551	0.01609	0.00406	0
		637.1	0.69222	0.07676	0.01631	0.00409	0
		637.2	0.69628	0.07801	0.01652	0.00413	0
		637.3	0.70022	0.07926	0.01673	0.00416	0
		637.4	0.70407	0.08051	0.01693	0.00419	0
		637.5	0.70784	0.08176	0.01713	0.00423	0
		637.6	0.71157	0.08301	0.01732	0.00425	0
		637.7	0.71528	0.08426	0.01751	0.00428	0
		637.8	0.71898	0.08551	0.0177	0.00431	0
		637.9	0.72271	0.08676	0.01789	0.00434	0
		638	0.72649	0.08801	0.01807	0.00436	0
		638.1	0.73033	0.08915	0.01826	0.00439	0
		638.2	0.73425	0.0903	0.01845	0.00441	0
		638.3	0.73824	0.09144	0.01864	0.00443	0
		638.4	0.74231	0.09259	0.01883	0.00445	0
		638.5	0.74647	0.09373	0.01902	0.00447	0
		638.6	0.75071	0.09487	0.01922	0.00449	0
		638.7	0.75504	0.09602	0.01942	0.00451	0
		638.8	0.75947	0.09716	0.01963	0.00453	0
		638.9	0.76399	0.09831	0.01985	0.00455	0
		639	0.76861	0.09945	0.02007	0.00457	0
		639.1	0.77333	0.1011	0.0203	0.00458	0
		639.2	0.77812	0.10275	0.02054	0.0046	0
		639.3	0.78295	0.1044	0.02079	0.00462	0
		639.4	0.78778	0.10605	0.02105	0.00464	0
		639.5	0.79259	0.1077	0.02132	0.00466	0
		639.6	0.79733	0.10934	0.02161	0.00468	0
		639.7	0.80197	0.11099	0.02191	0.0047	0
		639.8	0.80649	0.11264	0.02222	0.00473	0
		639.9	0.81085	0.11429	0.02255	0.00475	0
		640	0.81501	0.11594	0.0229	0.00478	1e-22
		640.1	0.81896	0.11779	0.02326	0.00482	1e-22
		640.2	0.82271	0.11963	0.02364	0.00485	1e-22
		640.3	0.8263	0.12148	0.02403	0.00489	1e-22
		640.4	0.82977	0.12332	0.02442	0.00494	1e-22
		640.5	0.83314	0.12517	0.02481	0.00498	1e-22
		640.6	0.83646	0.12702	0.02521	0.00503	1e-22
		640.7	0.83975	0.12886	0.0256	0.00508	1e-22
		640.8	0.84305	0.13071	0.02598	0.00513	1e-22
		640.9	0.84639	0.13255	0.02634	0.00519	1e-22
		641	0.84981	0.1344	0.02669	0.00525	1e-22
		641.1	0.85333	0.13672	0.02702	0.00531	1e-22
		641.2	0.85693	0.13905	0.02733	0.00537	1e-22
		641.3	0.86058	0.14137	0.02763	0.00543	1e-22
		641.4	0.86426	0.14369	0.02793	0.00549	1e-22
		641.5	0.86793	0.14602	0.02822	0.00556	1e-22
		641.6	0.87157	0.14834	0.02851	0.00562	1e-22
		641.7	0.87515	0.15066	0.02881	0.00568	1e-22
		641.8	0.87863	0.15298	0.02912	0.00574	1e-22
		641.9	0.882	0.15531	0.02945	0.0058	1e-22
		642	0.88522	0.15763	0.0298	0.00586	1e-22
		642.1	0.88826	0.1593	0.03017	0.00592	0.0001
		642.2	0.89114	0.16097	0.03056	0.00597	0.0002
		642.3	0.89386	0.16264	0.03097	0.00603	0.0003
		642.4	0.89642	0.16431	0.0314	0.00609	0.0004
		642.5	0.89884	0.16598	0.03184	0.00615	0.0005
		642.6	0.90112	0.16765	0.03229	0.00621	0.0006
		642.7	0.90327	0.16932	0.03275	0.00628	0.0007
		642.8	0.9053	0.17099	0.03322	0.00636	0.0008
		642.9	0.90722	0.17266	0.03369	0.00644	0.0009
		643	0.90903	0.17433	0.03416	0.00654	0.001
		643.1	0.91074	0.17698	0.03464	0.00665	0.001
		643.2	0.9124	0.17964	0.03511	0.00676	0.001
		643.3	0.91405	0.18229	0.0356	0.00688	0.001
		643.4	0.91572	0.18494	0.0361	0.007	0.001
		643.5	0.91745	0.1876	0.03663	0.00712	0.001
		643.6	0.9193	0.19025	0.03719	0.00723	0.001
		643.7	0.92129	0.1929	0.03778	0.00735	0.001
		643.8	0.92347	0.19555	0.03842	0.00745	0.001
		643.9	0.92588	0.19821	0.0391	0.00754	0.001
		644	0.92856	0.20086	0.03984	0.00761	0.001
		644.1	0.93154	0.2031	0.04064	0.00767	0.001
		644.2	0.93474	0.20534	0.0415	0.00771	0.001
		644.3	0.93809	0.20757	0.04239	0.00774	0.001
		644.4	0.94149	0.20981	0.04331	0.00777	0.001
		644.5	0.94487	0.21205	0.04425	0.00778	0.001
		644.6	0.94815	0.21429	0.04519	0.0078	0.001
		644.7	0.95123	0.21653	0.04613	0.00781	0.001
		644.8	0.95403	0.21876	0.04706	0.00783	0.001
		644.9	0.95648	0.221	0.04796	0.00785	0.001
		645	0.95848	0.22324	0.04882	0.00788	0.001
		645.1	0.95997	0.22659	0.04964	0.00792	0.001
		645.2	0.96103	0.22994	0.05041	0.00798	0.001
		645.3	0.96174	0.23328	0.05114	0.00804	0.001
		645.4	0.9622	0.23663	0.05183	0.00811	0.001
		645.5	0.96248	0.23998	0.05249	0.00819	0.001
		645.6	0.96269	0.24333	0.05312	0.00828	0.001
		645.7	0.96292	0.24668	0.05372	0.00838	0.001
		645.8	0.96325	0.25002	0.0543	0.00848	0.001
		645.9	0.96377	0.25337	0.05486	0.00858	0.001
		646	0.96458	0.25672	0.0554	0.00869	0.001
		646.1	0.96574	0.2597	0.05593	0.0088	0.001
		646.2	0.96721	0.26269	0.05645	0.00892	0.001
		646.3	0.96891	0.26567	0.05697	0.00903	0.001
		646.4	0.97079	0.26865	0.05751	0.00915	0.001
		646.5	0.97276	0.27164	0.05805	0.00927	0.001
		646.6	0.97476	0.27462	0.05862	0.00939	0.001
		646.7	0.97672	0.2776	0.05922	0.00951	0.001
		646.8	0.97858	0.28058	0.05985	0.00964	0.001
		646.9	0.98025	0.28357	0.06053	0.00976	0.001
		647	0.98168	0.28655	0.06125	0.00989	0.001
		647.1	0.9828	0.29008	0.06203	0.01001	0.001
		647.2	0.98366	0.29361	0.06287	0.01014	0.001
		647.3	0.98428	0.29714	0.06374	0.01027	0.001
		647.4	0.98472	0.30067	0.06467	0.01039	0.001
		647.5	0.98502	0.3042	0.06563	0.01051	0.001
		647.6	0.98522	0.30773	0.06662	0.01063	0.001
		647.7	0.98537	0.31126	0.06765	0.01074	0.001
		647.8	0.98551	0.31479	0.0687	0.01085	0.001
		647.9	0.98569	0.31832	0.06977	0.01095	0.001
		648	0.98595	0.32185	0.07085	0.01105	0.001
		648.1	0.98632	0.32519	0.07195	0.01114	0.001
		648.2	0.98681	0.32853	0.07306	0.01122	0.001
		648.3	0.98739	0.33187	0.07418	0.0113	0.001
		648.4	0.98806	0.33521	0.07529	0.01138	0.001
		648.5	0.98881	0.33855	0.07641	0.01146	0.001
		648.6	0.98963	0.34189	0.07753	0.01153	0.001
		648.7	0.99049	0.34523	0.07863	0.01161	0.001
		648.8	0.99139	0.34857	0.07973	0.01169	0.001
		648.9	0.99233	0.35191	0.08082	0.01177	0.001
		649	0.99327	0.35525	0.0819	0.01186	0.001
		649.1	0.99422	0.35941	0.08295	0.01196	0.001
		649.2	0.99516	0.36357	0.084	0.01206	0.001
		649.3	0.99606	0.36774	0.08503	0.01216	0.001
		649.4	0.99692	0.3719	0.08606	0.01228	0.001
		649.5	0.9977	0.37606	0.08709	0.01239	0.001
		649.6	0.9984	0.38022	0.08812	0.01252	0.001
		649.7	0.999	0.38438	0.08916	0.01265	0.001
		649.8	0.99947	0.38855	0.09021	0.01279	0.001
		649.9	0.99981	0.39271	0.09128	0.01294	0.001
		650	0.99999	0.39687	0.09236	0.01309	0.001
		650.1	1	0.40133	0.09347	0.01325	0.001
		650.2	0.99985	0.40578	0.0946	0.01341	0.001
		650.3	0.99957	0.41024	0.09576	0.01358	0.001
		650.4	0.99916	0.4147	0.09695	0.01375	0.001
		650.5	0.99864	0.41916	0.09817	0.01393	0.001
		650.6	0.99804	0.42361	0.09941	0.01412	0.001
		650.7	0.99737	0.42807	0.10069	0.01431	0.001
		650.8	0.99664	0.43253	0.10199	0.0145	0.001
		650.9	0.99588	0.43698	0.10333	0.0147	0.001
		651	0.99511	0.44144	0.1047	0.0149	0.001
		651.1	0.99433	0.44463	0.1061	0.0151	0.001
		651.2	0.99354	0.44783	0.10753	0.01531	0.001
		651.3	0.99276	0.45102	0.10898	0.01552	0.001
		651.4	0.99198	0.45421	0.11044	0.01573	0.001
		651.5	0.99119	0.45741	0.1119	0.01594	0.001
		651.6	0.9904	0.4606	0.11336	0.01616	0.001
		651.7	0.9896	0.46379	0.11481	0.01637	0.001
		651.8	0.9888	0.46698	0.11624	0.01659	0.001
		651.9	0.98799	0.47018	0.11764	0.01682	0.001
		652	0.98717	0.47337	0.119	0.01704	0.001
		652.1	0.98635	0.4782	0.12033	0.01726	0.0011
		652.2	0.98552	0.48303	0.12162	0.01749	0.0012
		652.3	0.98469	0.48785	0.12288	0.01772	0.0013
		652.4	0.98387	0.49268	0.1241	0.01795	0.0014
		652.5	0.98305	0.49751	0.12531	0.01819	0.0015
		652.6	0.98225	0.50234	0.1265	0.01843	0.0016
		652.7	0.98146	0.50717	0.12767	0.01868	0.0017
		652.8	0.98069	0.51199	0.12883	0.01893	0.0018
		652.9	0.97995	0.51682	0.12999	0.01919	0.0019
		653	0.97923	0.52165	0.13115	0.01945	0.002
		653.1	0.97855	0.52652	0.13231	0.01973	0.002
		653.2	0.97788	0.53139	0.13349	0.02	0.002
		653.3	0.97722	0.53626	0.1347	0.02029	0.002
		653.4	0.97656	0.54113	0.13594	0.02058	0.002
		653.5	0.97588	0.546	0.13724	0.02088	0.002
		653.6	0.97519	0.55087	0.13858	0.02118	0.002
		653.7	0.97445	0.55574	0.14	0.02149	0.002
		653.8	0.97366	0.56061	0.1415	0.0218	0.002
		653.9	0.97282	0.56548	0.14309	0.02211	0.002
		654	0.97191	0.57035	0.14478	0.02243	0.002
		654.1	0.97092	0.57412	0.14658	0.02276	0.002
		654.2	0.96985	0.57789	0.14848	0.02308	0.002
		654.3	0.96873	0.58166	0.15046	0.02341	0.002
		654.4	0.96757	0.58543	0.15252	0.02375	0.002
		654.5	0.96637	0.5892	0.15463	0.02409	0.002
		654.6	0.96515	0.59296	0.1568	0.02444	0.002
		654.7	0.96392	0.59673	0.159	0.0248	0.002
		654.8	0.9627	0.6005	0.16121	0.02517	0.002
		654.9	0.96149	0.60427	0.16344	0.02554	0.002
		655	0.96031	0.60804	0.16566	0.02593	0.002
		655.1	0.95916	0.61309	0.16787	0.02633	0.002
		655.2	0.95804	0.61813	0.17006	0.02673	0.002
		655.3	0.95691	0.62318	0.17224	0.02714	0.002
		655.4	0.95577	0.62822	0.17439	0.02755	0.002
		655.5	0.95459	0.63327	0.17654	0.02796	0.002
		655.6	0.95336	0.63832	0.17867	0.02836	0.002
		655.7	0.95205	0.64336	0.18079	0.02876	0.002
		655.8	0.95065	0.64841	0.18289	0.02914	0.002
		655.9	0.94913	0.65345	0.18499	0.0295	0.002
		656	0.94749	0.6585	0.18707	0.02985	0.002
		656.1	0.9457	0.66343	0.18915	0.03018	0.0021
		656.2	0.94378	0.66837	0.19123	0.03049	0.0022
		656.3	0.94174	0.6733	0.19332	0.03079	0.0023
		656.4	0.93962	0.67824	0.19544	0.03109	0.0024
		656.5	0.93743	0.68317	0.19759	0.0314	0.0025
		656.6	0.93519	0.6881	0.1998	0.03172	0.0026
		656.7	0.93291	0.69304	0.20205	0.03206	0.0027
		656.8	0.93063	0.69797	0.20438	0.03242	0.0028
		656.9	0.92836	0.70291	0.2068	0.03282	0.0029
		657	0.92612	0.70784	0.2093	0.03327	0.003
		657.1	0.92393	0.71128	0.21191	0.03375	0.003
		657.2	0.92178	0.71472	0.21461	0.03428	0.003
		657.3	0.91966	0.71816	0.2174	0.03484	0.003
		657.4	0.91758	0.7216	0.22029	0.03542	0.003
		657.5	0.91553	0.72503	0.22325	0.03602	0.003
		657.6	0.91349	0.72847	0.22628	0.03662	0.003
		657.7	0.91146	0.73191	0.22938	0.03722	0.003
		657.8	0.90943	0.73535	0.23254	0.0378	0.003
		657.9	0.9074	0.73879	0.23575	0.03837	0.003
		658	0.90536	0.74223	0.23902	0.0389	0.003
		658.1	0.90331	0.74661	0.24232	0.03941	0.003
		658.2	0.90124	0.75099	0.24568	0.03988	0.003
		658.3	0.89917	0.75537	0.24908	0.04033	0.003
		658.4	0.89708	0.75975	0.25256	0.04078	0.003
		658.5	0.895	0.76413	0.25609	0.04123	0.003
		658.6	0.89291	0.7685	0.2597	0.04169	0.003
		658.7	0.89082	0.77288	0.2634	0.04218	0.003
		658.8	0.88874	0.77726	0.26717	0.04269	0.003
		658.9	0.88667	0.78164	0.27105	0.04325	0.003
		659	0.88461	0.78602	0.27502	0.04386	0.003
		659.1	0.88256	0.79048	0.27909	0.04452	0.0031
		659.2	0.88051	0.79495	0.28324	0.04524	0.0032
		659.3	0.87845	0.79941	0.28743	0.04601	0.0033
		659.4	0.87636	0.80387	0.29164	0.04681	0.0034
		659.5	0.87424	0.80834	0.29584	0.04765	0.0035
		659.6	0.87207	0.8128	0.29999	0.0485	0.0036
		659.7	0.86984	0.81726	0.30408	0.04937	0.0037
		659.8	0.86753	0.82172	0.30805	0.05025	0.0038
		659.9	0.86513	0.82619	0.3119	0.05113	0.0039
		660	0.86263	0.83065	0.31558	0.052	0.004
		660.1	0.86002	0.83408	0.31908	0.05285	0.004
		660.2	0.85731	0.83751	0.32243	0.0537	0.004
		660.3	0.85453	0.84095	0.32565	0.05453	0.004
		660.4	0.85169	0.84438	0.32878	0.05536	0.004
		660.5	0.84882	0.84781	0.33186	0.05618	0.004
		660.6	0.84592	0.85124	0.33491	0.05701	0.004
		660.7	0.84303	0.85467	0.33799	0.05784	0.004
		660.8	0.84016	0.85811	0.34111	0.05868	0.004
		660.9	0.83732	0.86154	0.34432	0.05954	0.004
		661	0.83455	0.86497	0.34765	0.06041	0.004
		661.1	0.83184	0.8687	0.35112	0.0613	0.004
		661.2	0.8292	0.87242	0.35474	0.0622	0.004
		661.3	0.82662	0.87615	0.35847	0.06312	0.004
		661.4	0.82407	0.87988	0.36231	0.06405	0.004
		661.5	0.82155	0.8836	0.36624	0.06498	0.004
		661.6	0.81904	0.88733	0.37024	0.06592	0.004
		661.7	0.81654	0.89106	0.37429	0.06687	0.004
		661.8	0.81402	0.89479	0.37839	0.0678	0.004
		661.9	0.81148	0.89851	0.3825	0.06874	0.004
		662	0.80891	0.90224	0.38663	0.06966	0.004
		662.1	0.80628	0.90614	0.39075	0.07058	0.0041
		662.2	0.80361	0.91004	0.39486	0.07148	0.0042
		662.3	0.80089	0.91395	0.39897	0.07237	0.0043
		662.4	0.79813	0.91785	0.40309	0.07326	0.0044
		662.5	0.79533	0.92175	0.40721	0.07413	0.0045
		662.6	0.7925	0.92565	0.41135	0.07499	0.0046
		662.7	0.78962	0.92955	0.4155	0.07584	0.0047
		662.8	0.78672	0.93346	0.41968	0.07669	0.0048
		662.9	0.78379	0.93736	0.42388	0.07753	0.0049
		663	0.78082	0.94126	0.42811	0.07835	0.005
		663.1	0.77783	0.94261	0.43237	0.07918	0.0051
		663.2	0.77482	0.94397	0.43666	0.08	0.0052
		663.3	0.77178	0.94532	0.44097	0.08083	0.0053
		663.4	0.76871	0.94668	0.4453	0.08168	0.0054
		663.5	0.76561	0.94803	0.44964	0.08255	0.0055
		663.6	0.76249	0.94938	0.45399	0.08345	0.0056
		663.7	0.75933	0.95074	0.45833	0.08439	0.0057
		663.8	0.75615	0.95209	0.46267	0.08539	0.0058
		663.9	0.75293	0.95345	0.467	0.08644	0.0059
		664	0.74969	0.9548	0.47131	0.08755	0.006
		664.1	0.74641	0.95761	0.4756	0.08873	0.0061
		664.2	0.74313	0.96043	0.47985	0.08998	0.0062
		664.3	0.73984	0.96325	0.48408	0.0913	0.0063
		664.4	0.73659	0.96606	0.48826	0.09267	0.0064
		664.5	0.73337	0.96888	0.4924	0.09409	0.0065
		664.6	0.73021	0.97169	0.49648	0.09556	0.0066
		664.7	0.72713	0.9745	0.50051	0.09708	0.0067
		664.8	0.72415	0.97732	0.50448	0.09863	0.0068
		664.9	0.72128	0.98013	0.50838	0.10022	0.0069
		665	0.71855	0.98295	0.51221	0.10184	0.007
		665.1	0.71596	0.9831	0.51596	0.10348	0.0071
		665.2	0.71349	0.98326	0.51966	0.10514	0.0072
		665.3	0.71109	0.98341	0.52333	0.10682	0.0073
		665.4	0.70874	0.98357	0.52699	0.10852	0.0074
		665.5	0.7064	0.98372	0.53067	0.11024	0.0075
		665.6	0.70402	0.98387	0.53439	0.11197	0.0076
		665.7	0.70159	0.98403	0.53817	0.11371	0.0077
		665.8	0.69905	0.98418	0.54204	0.11547	0.0078
		665.9	0.69637	0.98434	0.54602	0.11723	0.0079
		666	0.69352	0.98449	0.55013	0.119	0.008
		666.1	0.69047	0.98548	0.5544	0.12077	0.0081
		666.2	0.68725	0.98647	0.5588	0.12255	0.0082
		666.3	0.68389	0.98746	0.56332	0.12436	0.0083
		666.4	0.68042	0.98845	0.56793	0.12619	0.0084
		666.5	0.67688	0.98944	0.5726	0.12806	0.0085
		666.6	0.67331	0.99043	0.57732	0.12997	0.0086
		666.7	0.66973	0.99142	0.58207	0.13194	0.0087
		666.8	0.66619	0.99241	0.58681	0.13396	0.0088
		666.9	0.66271	0.9934	0.59154	0.13605	0.0089
		667	0.65933	0.99439	0.59622	0.13822	0.009
		667.1	0.65609	0.99495	0.60083	0.14046	0.0091
		667.2	0.65296	0.99551	0.60538	0.14279	0.0092
		667.3	0.64995	0.99607	0.60987	0.14521	0.0093
		667.4	0.64702	0.99663	0.61429	0.14771	0.0094
		667.5	0.64418	0.9972	0.61864	0.15031	0.0095
		667.6	0.6414	0.99776	0.62292	0.153	0.0096
		667.7	0.63867	0.99832	0.62715	0.15578	0.0097
		667.8	0.63598	0.99888	0.6313	0.15866	0.0098
		667.9	0.63331	0.99944	0.63539	0.16163	0.0099
		668	0.63064	1	0.63942	0.16471	0.01
		668.1	0.62797	1	0.64339	0.16788	0.0101
		668.2	0.6253	1	0.64729	0.17113	0.0102
		668.3	0.62262	1	0.65115	0.17441	0.0103
		668.4	0.61995	1	0.65497	0.17771	0.0104
		668.5	0.61727	1	0.65874	0.18099	0.0105
		668.6	0.6146	1	0.66249	0.18422	0.0106
		668.7	0.61194	1	0.66622	0.18737	0.0107
		668.8	0.60929	1	0.66994	0.19041	0.0108
		668.9	0.60665	1	0.67364	0.19331	0.0109
		669	0.60402	1	0.67735	0.19604	0.011
		669.1	0.60141	1	0.68105	0.19858	0.0112
		669.2	0.59882	1	0.68476	0.20096	0.0114
		669.3	0.59623	1	0.68847	0.20324	0.0116
		669.4	0.59366	1	0.69216	0.20545	0.0118
		669.5	0.59109	1	0.69584	0.20764	0.012
		669.6	0.58852	1	0.6995	0.20985	0.0122
		669.7	0.58596	1	0.70314	0.21214	0.0124
		669.8	0.5834	1	0.70674	0.21455	0.0126
		669.9	0.58083	1	0.71031	0.21711	0.0128
		670	0.57826	1	0.71383	0.21988	0.013
		670.1	0.57568	0.99893	0.71731	0.22289	0.0131
		670.2	0.5731	0.99787	0.72076	0.22611	0.0132
		670.3	0.57051	0.9968	0.72418	0.2295	0.0133
		670.4	0.56793	0.99573	0.72761	0.233	0.0134
		670.5	0.56534	0.99467	0.73104	0.23659	0.0135
		670.6	0.56276	0.9936	0.7345	0.24022	0.0136
		670.7	0.56019	0.99253	0.738	0.24384	0.0137
		670.8	0.55763	0.99146	0.74155	0.24741	0.0138
		670.9	0.55509	0.9904	0.74517	0.25089	0.0139
		671	0.55256	0.98933	0.74887	0.25424	0.014
		671.1	0.55005	0.9877	0.75267	0.25742	0.0143
		671.2	0.54755	0.98607	0.75654	0.26044	0.0146
		671.3	0.54506	0.98445	0.76048	0.2633	0.0149
		671.4	0.54258	0.98282	0.76448	0.26603	0.0152
		671.5	0.5401	0.98119	0.76851	0.26864	0.0155
		671.6	0.53762	0.97956	0.77257	0.27114	0.0158
		671.7	0.53513	0.97793	0.77663	0.27354	0.0161
		671.8	0.53263	0.97631	0.78069	0.27586	0.0164
		671.9	0.53012	0.97468	0.78472	0.27811	0.0167
		672	0.52759	0.97305	0.78872	0.28031	0.017
		672.1	0.52504	0.97094	0.79266	0.28247	0.0172
		672.2	0.52247	0.96883	0.79656	0.2846	0.0174
		672.3	0.5199	0.96671	0.8004	0.28671	0.0176
		672.4	0.51734	0.9646	0.80419	0.28883	0.0178
		672.5	0.51479	0.96249	0.80792	0.29096	0.018
		672.6	0.51227	0.96038	0.81159	0.29312	0.0182
		672.7	0.50978	0.95827	0.8152	0.29533	0.0184
		672.8	0.50734	0.95615	0.81876	0.29759	0.0186
		672.9	0.50495	0.95404	0.82225	0.29992	0.0188
		673	0.50262	0.95193	0.82568	0.30234	0.019
		673.1	0.50036	0.94915	0.82905	0.30485	0.0191
		673.2	0.49816	0.94637	0.83237	0.30744	0.0192
		673.3	0.49601	0.94359	0.83567	0.3101	0.0193
		673.4	0.49388	0.94081	0.83895	0.31279	0.0194
		673.5	0.49178	0.93803	0.84223	0.31551	0.0195
		673.6	0.48968	0.93525	0.84554	0.31824	0.0196
		673.7	0.48758	0.93247	0.84888	0.32095	0.0197
		673.8	0.48545	0.92969	0.85227	0.32363	0.0198
		673.9	0.48328	0.92691	0.85573	0.32626	0.0199
		674	0.48107	0.92413	0.85928	0.32881	0.02
		674.1	0.4788	0.92167	0.86293	0.33129	0.0203
		674.2	0.47647	0.91922	0.86664	0.3337	0.0206
		674.3	0.4741	0.91676	0.87039	0.33606	0.0209
		674.4	0.47169	0.91431	0.87414	0.3384	0.0212
		674.5	0.46925	0.91185	0.87786	0.34075	0.0215
		674.6	0.46679	0.90939	0.88151	0.34311	0.0218
		674.7	0.46432	0.90694	0.88507	0.34553	0.0221
		674.8	0.46184	0.90448	0.88849	0.34801	0.0224
		674.9	0.45936	0.90203	0.89175	0.35058	0.0227
		675	0.45689	0.89957	0.89481	0.35327	0.023
		675.1	0.45445	0.89743	0.89764	0.35608	0.0233
		675.2	0.45202	0.89529	0.90028	0.35901	0.0236
		675.3	0.44961	0.89315	0.90274	0.36202	0.0239
		675.4	0.44723	0.89101	0.90506	0.36508	0.0242
		675.5	0.44487	0.88887	0.90728	0.36818	0.0245
		675.6	0.44254	0.88673	0.90942	0.37128	0.0248
		675.7	0.44024	0.88459	0.91152	0.37435	0.0251
		675.8	0.43797	0.88245	0.9136	0.37738	0.0254
		675.9	0.43572	0.88031	0.9157	0.38033	0.0257
		676	0.43351	0.87817	0.91785	0.38318	0.026
		676.1	0.43133	0.87399	0.92007	0.38591	0.0263
		676.2	0.42918	0.8698	0.92236	0.38854	0.0266
		676.3	0.42706	0.86562	0.92471	0.39112	0.0269
		676.4	0.42495	0.86144	0.92711	0.39366	0.0272
		676.5	0.42285	0.85725	0.92954	0.39621	0.0275
		676.6	0.42076	0.85307	0.932	0.39881	0.0278
		676.7	0.41866	0.84889	0.93447	0.40147	0.0281
		676.8	0.41656	0.84471	0.93694	0.40425	0.0284
		676.9	0.41445	0.84052	0.93941	0.40717	0.0287
		677	0.41233	0.83634	0.94185	0.41026	0.029
		677.1	0.41018	0.83355	0.94426	0.41355	0.0294
		677.2	0.40802	0.83077	0.94664	0.41701	0.0298
		677.3	0.40584	0.82798	0.94897	0.4206	0.0302
		677.4	0.40365	0.8252	0.95124	0.42428	0.0306
		677.5	0.40146	0.82241	0.95346	0.42802	0.031
		677.6	0.39928	0.81962	0.95562	0.43176	0.0314
		677.7	0.3971	0.81684	0.9577	0.43547	0.0318
		677.8	0.39493	0.81405	0.95971	0.43911	0.0322
		677.9	0.39278	0.81127	0.96163	0.44265	0.0326
		678	0.39066	0.80848	0.96345	0.44603	0.033
		678.1	0.38855	0.80544	0.96519	0.44924	0.0334
		678.2	0.38647	0.8024	0.96683	0.4523	0.0338
		678.3	0.38442	0.79936	0.96842	0.45526	0.0342
		678.4	0.38238	0.79632	0.96994	0.45814	0.0346
		678.5	0.38036	0.79329	0.97143	0.46101	0.035
		678.6	0.37835	0.79025	0.9729	0.46388	0.0354
		678.7	0.37635	0.78721	0.97435	0.46681	0.0358
		678.8	0.37436	0.78417	0.97581	0.46984	0.0362
		678.9	0.37237	0.78113	0.9773	0.473	0.0366
		679	0.37039	0.77809	0.97881	0.47635	0.037
		679.1	0.3684	0.77455	0.98038	0.4799	0.0374
		679.2	0.36642	0.77102	0.98198	0.48364	0.0378
		679.3	0.36445	0.76748	0.98359	0.48755	0.0382
		679.4	0.36249	0.76394	0.98519	0.49161	0.0386
		679.5	0.36055	0.76041	0.98677	0.49578	0.039
		679.6	0.35863	0.75687	0.98832	0.50005	0.0394
		679.7	0.35673	0.75333	0.9898	0.50439	0.0398
		679.8	0.35486	0.74979	0.9912	0.50877	0.0402
		679.9	0.35302	0.74626	0.99251	0.51318	0.0406
		680	0.35122	0.74272	0.9937	0.51757	0.041
		680.1	0.34946	0.73949	0.99476	0.52194	0.0415
		680.2	0.34774	0.73626	0.99569	0.52626	0.042
		680.3	0.34605	0.73303	0.9965	0.5305	0.0425
		680.4	0.34441	0.7298	0.99721	0.53465	0.043
		680.5	0.34279	0.72657	0.9978	0.53867	0.0435
		680.6	0.34122	0.72335	0.9983	0.54255	0.044
		680.7	0.33967	0.72012	0.99871	0.54626	0.0445
		680.8	0.33816	0.71689	0.99903	0.54979	0.045
		680.9	0.33668	0.71366	0.99928	0.5531	0.0455
		681	0.33522	0.71043	0.99946	0.55618	0.046
		681.1	0.33379	0.70625	0.99957	0.55901	0.0467
		681.2	0.33239	0.70207	0.99964	0.56165	0.0474
		681.3	0.33099	0.69788	0.99966	0.56415	0.0481
		681.4	0.3296	0.6937	0.99965	0.56657	0.0488
		681.5	0.32822	0.68952	0.99961	0.56897	0.0495
		681.6	0.32683	0.68534	0.99957	0.57142	0.0502
		681.7	0.32542	0.68116	0.99952	0.57398	0.0509
		681.8	0.32399	0.67697	0.99948	0.57669	0.0516
		681.9	0.32254	0.67279	0.99945	0.57963	0.0523
		682	0.32106	0.66861	0.99946	0.58285	0.053
		682.1	0.31954	0.66525	0.99949	0.5864	0.0534
		682.2	0.31798	0.66189	0.99956	0.59021	0.0538
		682.3	0.31639	0.65852	0.99964	0.59423	0.0542
		682.4	0.31478	0.65516	0.99974	0.59838	0.0546
		682.5	0.31315	0.6518	0.99983	0.60259	0.055
		682.6	0.3115	0.64844	0.99991	0.60679	0.0554
		682.7	0.30983	0.64508	0.99997	0.61091	0.0558
		682.8	0.30816	0.64171	1	0.61487	0.0562
		682.9	0.30649	0.63835	0.99999	0.61861	0.0566
		683	0.30482	0.63499	0.99994	0.62206	0.057
		683.1	0.30315	0.63108	0.99982	0.62516	0.0577
		683.2	0.3015	0.62717	0.99966	0.62797	0.0584
		683.3	0.29985	0.62326	0.99945	0.63054	0.0591
		683.4	0.29821	0.61935	0.99919	0.63295	0.0598
		683.5	0.29658	0.61545	0.9989	0.63526	0.0605
		683.6	0.29496	0.61154	0.99858	0.63754	0.0612
		683.7	0.29336	0.60763	0.99822	0.63986	0.0619
		683.8	0.29177	0.60372	0.99785	0.64229	0.0626
		683.9	0.2902	0.59981	0.99746	0.64489	0.0633
		684	0.28864	0.5959	0.99706	0.64773	0.064
		684.1	0.2871	0.59296	0.99665	0.65085	0.065
		684.2	0.28558	0.59002	0.99623	0.65423	0.066
		684.3	0.28407	0.58708	0.99582	0.65782	0.067
		684.4	0.28257	0.58414	0.99541	0.66156	0.068
		684.5	0.28108	0.5812	0.99501	0.6654	0.069
		684.6	0.2796	0.57826	0.99462	0.66928	0.07
		684.7	0.27812	0.57532	0.99424	0.67317	0.071
		684.8	0.27664	0.57238	0.99388	0.677	0.072
		684.9	0.27517	0.56944	0.99353	0.68073	0.073
		685	0.27368	0.5665	0.99322	0.68431	0.074
		685.1	0.2722	0.56322	0.99292	0.68768	0.0749
		685.2	0.27071	0.55993	0.99263	0.69088	0.0758
		685.3	0.26923	0.55664	0.99231	0.69391	0.0767
		685.4	0.26776	0.55336	0.99195	0.69682	0.0776
		685.5	0.26631	0.55007	0.99152	0.69961	0.0785
		685.6	0.26487	0.54679	0.99099	0.70232	0.0794
		685.7	0.26347	0.54351	0.99035	0.70497	0.0803
		685.8	0.26209	0.54022	0.98956	0.70758	0.0812
		685.9	0.26076	0.53694	0.9886	0.71018	0.0821
		686	0.25946	0.53365	0.98746	0.7128	0.083
		686.1	0.25821	0.53134	0.9861	0.71546	0.0838
		686.2	0.257	0.52903	0.98456	0.71817	0.0846
		686.3	0.25581	0.52672	0.98285	0.72094	0.0854
		686.4	0.25463	0.52441	0.98101	0.72379	0.0862
		686.5	0.25346	0.52211	0.97907	0.72674	0.087
		686.6	0.25227	0.5198	0.97705	0.72979	0.0878
		686.7	0.25106	0.51749	0.97498	0.73296	0.0886
		686.8	0.24982	0.51518	0.97288	0.73626	0.0894
		686.9	0.24853	0.51287	0.97079	0.73971	0.0902
		687	0.24719	0.51056	0.96873	0.74332	0.091
		687.1	0.24578	0.50666	0.96673	0.74709	0.0922
		687.2	0.24431	0.50276	0.96478	0.75099	0.0934
		687.3	0.2428	0.49885	0.96288	0.75499	0.0946
		687.4	0.24126	0.49495	0.96103	0.75903	0.0958
		687.5	0.2397	0.49105	0.95921	0.76309	0.097
		687.6	0.23813	0.48715	0.95742	0.76712	0.0982
		687.7	0.23656	0.48325	0.95566	0.77107	0.0994
		687.8	0.235	0.47934	0.95393	0.77492	0.1006
		687.9	0.23348	0.47544	0.9522	0.77862	0.1018
		688	0.23199	0.47154	0.95049	0.78212	0.103
		688.1	0.23055	0.46888	0.94879	0.78541	0.1043
		688.2	0.22916	0.46622	0.94708	0.78852	0.1056
		688.3	0.22781	0.46356	0.94538	0.7915	0.1069
		688.4	0.2265	0.4609	0.94367	0.79441	0.1082
		688.5	0.22522	0.45824	0.94195	0.7973	0.1095
		688.6	0.22397	0.45558	0.94023	0.80022	0.1108
		688.7	0.22274	0.45292	0.9385	0.80322	0.1121
		688.8	0.22154	0.45026	0.93675	0.80636	0.1134
		688.9	0.22035	0.4476	0.93499	0.80968	0.1147
		689	0.21917	0.44494	0.93321	0.81325	0.116
		689.1	0.218	0.44248	0.93141	0.81708	0.1173
		689.2	0.21684	0.44001	0.92958	0.82115	0.1186
		689.3	0.21569	0.43755	0.92771	0.82538	0.1199
		689.4	0.21456	0.43509	0.9258	0.82971	0.1212
		689.5	0.21346	0.43262	0.92384	0.83408	0.1225
		689.6	0.21238	0.43016	0.92183	0.83843	0.1238
		689.7	0.21133	0.4277	0.91975	0.84268	0.1251
		689.8	0.21032	0.42524	0.9176	0.84678	0.1264
		689.9	0.20935	0.42277	0.91537	0.85067	0.1277
		690	0.20842	0.42031	0.91305	0.85427	0.129
		690.1	0.20754	0.41762	0.91064	0.85755	0.1305
		690.2	0.2067	0.41493	0.90817	0.86054	0.132
		690.3	0.20589	0.41225	0.90566	0.86329	0.1335
		690.4	0.2051	0.40956	0.90313	0.86585	0.135
		690.5	0.20433	0.40687	0.9006	0.86828	0.1365
		690.6	0.20356	0.40418	0.89812	0.87064	0.138
		690.7	0.2028	0.40149	0.89569	0.87297	0.1395
		690.8	0.20203	0.39881	0.89336	0.87533	0.141
		690.9	0.20124	0.39612	0.89113	0.87777	0.1425
		691	0.20043	0.39343	0.88905	0.88034	0.144
		691.1	0.19958	0.39116	0.88711	0.88309	0.146
		691.2	0.19871	0.3889	0.8853	0.88598	0.148
		691.3	0.19782	0.38663	0.88357	0.88896	0.15
		691.4	0.19691	0.38436	0.88189	0.89198	0.152
		691.5	0.19598	0.3821	0.8802	0.89501	0.154
		691.6	0.19505	0.37983	0.87847	0.89798	0.156
		691.7	0.19411	0.37756	0.87666	0.90086	0.158
		691.8	0.19318	0.37529	0.87473	0.90359	0.16
		691.9	0.19225	0.37303	0.87263	0.90613	0.162
		692	0.19133	0.37076	0.87032	0.90843	0.164
		692.1	0.19043	0.36859	0.86779	0.91046	0.1657
		692.2	0.18954	0.36641	0.86504	0.91225	0.1674
		692.3	0.18868	0.36423	0.86212	0.91384	0.1691
		692.4	0.18785	0.36206	0.85907	0.91528	0.1708
		692.5	0.18705	0.35989	0.85593	0.9166	0.1725
		692.6	0.18628	0.35771	0.85272	0.91787	0.1742
		692.7	0.18555	0.35553	0.8495	0.91911	0.1759
		692.8	0.18487	0.35336	0.84629	0.92039	0.1776
		692.9	0.18423	0.35119	0.84314	0.92173	0.1793
		693	0.18364	0.34901	0.84008	0.92319	0.181
		693.1	0.1831	0.34654	0.83715	0.92479	0.1832
		693.2	0.18261	0.34407	0.83434	0.92654	0.1854
		693.3	0.18215	0.3416	0.83165	0.92839	0.1876
		693.4	0.18174	0.33913	0.82909	0.93033	0.1898
		693.5	0.18134	0.33665	0.82665	0.93233	0.192
		693.6	0.18097	0.33418	0.82432	0.93436	0.1942
		693.7	0.18061	0.33171	0.8221	0.93641	0.1964
		693.8	0.18026	0.32924	0.81999	0.93845	0.1986
		693.9	0.17991	0.32677	0.81798	0.94045	0.2008
		694	0.17955	0.3243	0.81608	0.94239	0.203
		694.1	0.17917	0.32238	0.81427	0.94424	0.2054
		694.2	0.17878	0.32047	0.81253	0.94601	0.2078
		694.3	0.17836	0.31855	0.81082	0.94768	0.2102
		694.4	0.17791	0.31664	0.80913	0.94925	0.2126
		694.5	0.17742	0.31472	0.8074	0.95073	0.215
		694.6	0.17689	0.3128	0.80563	0.95211	0.2174
		694.7	0.17631	0.31089	0.80377	0.95338	0.2198
		694.8	0.17568	0.30897	0.80179	0.95454	0.2222
		694.9	0.17499	0.30706	0.79966	0.95559	0.2246
		695	0.17424	0.30514	0.79736	0.95653	0.227
		695.1	0.17341	0.30346	0.79486	0.95736	0.2293
		695.2	0.17254	0.30177	0.79218	0.95811	0.2316
		695.3	0.17162	0.30009	0.78936	0.95882	0.2339
		695.4	0.17069	0.2984	0.78644	0.95953	0.2362
		695.5	0.16974	0.29672	0.78344	0.96027	0.2385
		695.6	0.16881	0.29504	0.78041	0.96108	0.2408
		695.7	0.1679	0.29335	0.77736	0.96201	0.2431
		695.8	0.16704	0.29167	0.77435	0.96308	0.2454
		695.9	0.16624	0.28998	0.77141	0.96434	0.2477
		696	0.16551	0.2883	0.76855	0.96583	0.25
		696.1	0.16486	0.28709	0.76582	0.96756	0.2531
		696.2	0.1643	0.28589	0.7632	0.96949	0.2562
		696.3	0.1638	0.28468	0.76066	0.97155	0.2593
		696.4	0.16336	0.28347	0.75818	0.97366	0.2624
		696.5	0.16297	0.28226	0.75573	0.97577	0.2655
		696.6	0.16261	0.28106	0.75328	0.9778	0.2686
		696.7	0.16227	0.27985	0.75083	0.97969	0.2717
		696.8	0.16195	0.27864	0.74833	0.98137	0.2748
		696.9	0.16163	0.27744	0.74576	0.98277	0.2779
		697	0.16129	0.27623	0.74311	0.98382	0.281
		697.1	0.16094	0.27432	0.74035	0.98448	0.284
		697.2	0.16057	0.27241	0.7375	0.9848	0.287
		697.3	0.16018	0.2705	0.73459	0.98486	0.29
		697.4	0.15978	0.26859	0.73163	0.98474	0.293
		697.5	0.15936	0.26669	0.72865	0.98452	0.296
		697.6	0.15893	0.26478	0.72568	0.98428	0.299
		697.7	0.15849	0.26287	0.72274	0.98409	0.302
		697.8	0.15805	0.26096	0.71984	0.98403	0.305
		697.9	0.1576	0.25905	0.71703	0.98418	0.308
		698	0.15714	0.25714	0.71431	0.98462	0.311
		698.1	0.15668	0.25562	0.71171	0.98541	0.3144
		698.2	0.15623	0.25409	0.70921	0.9865	0.3178
		698.3	0.15577	0.25257	0.7068	0.98781	0.3212
		698.4	0.15531	0.25105	0.70445	0.9893	0.3246
		698.5	0.15485	0.24953	0.70216	0.99088	0.328
		698.6	0.15439	0.248	0.6999	0.9925	0.3314
		698.7	0.15393	0.24648	0.69765	0.99409	0.3348
		698.8	0.15347	0.24496	0.69539	0.99557	0.3382
		698.9	0.15302	0.24343	0.69311	0.99688	0.3416
		699	0.15256	0.24191	0.69079	0.99796	0.345
		699.1	0.15211	0.24088	0.68841	0.99876	0.3486
		699.2	0.15166	0.23985	0.68597	0.99929	0.3522
		699.3	0.15121	0.23882	0.68349	0.99961	0.3558
		699.4	0.15076	0.23779	0.68097	0.99974	0.3594
		699.5	0.15032	0.23675	0.67841	0.99973	0.363
		699.6	0.14987	0.23572	0.67583	0.99962	0.3666
		699.7	0.14942	0.23469	0.67322	0.99945	0.3702
		699.8	0.14896	0.23366	0.6706	0.99926	0.3738
		699.9	0.14851	0.23263	0.66797	0.99909	0.3774
		700	0.14804	0.2316	0.66534	0.99897	0.381
		700.1	0.14758	0.23036	0.66272	0.99895	0.3843
		700.2	0.14712	0.22913	0.66011	0.99901	0.3876
		700.3	0.14668	0.22789	0.6575	0.99913	0.3909
		700.4	0.14625	0.22666	0.65492	0.99929	0.3942
		700.5	0.14586	0.22542	0.65235	0.99947	0.3975
		700.6	0.1455	0.22418	0.6498	0.99965	0.4008
		700.7	0.14519	0.22295	0.64728	0.99981	0.4041
		700.8	0.14493	0.22171	0.64479	0.99994	0.4074
		700.9	0.14474	0.22048	0.64233	1	0.4107
		701	0.14463	0.21924	0.6399	0.99998	0.414
		701.1	0.14459	0.21796	0.63751	0.99987	0.4178
		701.2	0.14461	0.21669	0.63517	0.99966	0.4216
		701.3	0.14468	0.21541	0.63286	0.99933	0.4254
		701.4	0.14478	0.21413	0.63059	0.9989	0.4292
		701.5	0.14489	0.21285	0.62836	0.99835	0.433
		701.6	0.14499	0.21158	0.62617	0.99768	0.4368
		701.7	0.14507	0.2103	0.62402	0.99689	0.4406
		701.8	0.14511	0.20902	0.62191	0.99596	0.4444
		701.9	0.14509	0.20775	0.61985	0.99491	0.4482
		702	0.14499	0.20647	0.61782	0.99372	0.452
		702.1	0.14481	0.20531	0.61583	0.99239	0.4563
		702.2	0.14454	0.20415	0.61387	0.99096	0.4606
		702.3	0.14422	0.203	0.61191	0.98945	0.4649
		702.4	0.14384	0.20184	0.60993	0.98789	0.4692
		702.5	0.14343	0.20068	0.60792	0.98632	0.4735
		702.6	0.143	0.19952	0.60586	0.98476	0.4778
		702.7	0.14257	0.19836	0.60373	0.98326	0.4821
		702.8	0.14214	0.19721	0.6015	0.98184	0.4864
		702.9	0.14175	0.19605	0.59916	0.98053	0.4907
		703	0.14139	0.19489	0.5967	0.97937	0.495
		703.1	0.14109	0.19424	0.59409	0.97837	0.4986
		703.2	0.14083	0.19358	0.59137	0.97752	0.5022
		703.3	0.14061	0.19293	0.58857	0.97677	0.5058
		703.4	0.14042	0.19228	0.58571	0.97609	0.5094
		703.5	0.14025	0.19162	0.58284	0.97545	0.513
		703.6	0.14009	0.19097	0.57998	0.9748	0.5166
		703.7	0.13994	0.19032	0.57717	0.97412	0.5202
		703.8	0.13979	0.18967	0.57443	0.97336	0.5238
		703.9	0.13962	0.18901	0.57181	0.9725	0.5274
		704	0.13944	0.18836	0.56933	0.97149	0.531
		704.1	0.13922	0.1875	0.56702	0.97031	0.5352
		704.2	0.13899	0.18665	0.56486	0.96899	0.5394
		704.3	0.13873	0.18579	0.56281	0.96758	0.5436
		704.4	0.13847	0.18494	0.56085	0.9661	0.5478
		704.5	0.13821	0.18408	0.55894	0.9646	0.552
		704.6	0.13795	0.18322	0.55706	0.96311	0.5562
		704.7	0.13769	0.18237	0.55517	0.96169	0.5604
		704.8	0.13746	0.18151	0.55325	0.96036	0.5646
		704.9	0.13724	0.18066	0.55126	0.95917	0.5688
		705	0.13706	0.1798	0.54917	0.95815	0.573
		705.1	0.1369	0.17854	0.54697	0.95733	0.5774
		705.2	0.13678	0.17727	0.54465	0.95668	0.5818
		705.3	0.13668	0.17601	0.54225	0.95614	0.5862
		705.4	0.1366	0.17475	0.53976	0.95566	0.5906
		705.5	0.13652	0.17349	0.53722	0.95518	0.595
		705.6	0.13645	0.17222	0.53464	0.95466	0.5994
		705.7	0.13638	0.17096	0.53203	0.95404	0.6038
		705.8	0.1363	0.1697	0.52941	0.95327	0.6082
		705.9	0.1362	0.16843	0.5268	0.9523	0.6126
		706	0.13608	0.16717	0.52421	0.95108	0.617
		706.1	0.13593	0.16684	0.52166	0.94956	0.6211
		706.2	0.13577	0.16651	0.51915	0.9478	0.6252
		706.3	0.1356	0.16618	0.51667	0.94584	0.6293
		706.4	0.13543	0.16585	0.51421	0.94373	0.6334
		706.5	0.13527	0.16552	0.51178	0.94155	0.6375
		706.6	0.13513	0.16519	0.50936	0.93933	0.6416
		706.7	0.13502	0.16486	0.50695	0.93714	0.6457
		706.8	0.13496	0.16453	0.50455	0.93503	0.6498
		706.9	0.13494	0.1642	0.50214	0.93305	0.6539
		707	0.13498	0.16387	0.49973	0.93127	0.658
		707.1	0.13509	0.16349	0.49731	0.92972	0.6629
		707.2	0.13525	0.16311	0.49488	0.92835	0.6678
		707.3	0.13544	0.16273	0.49247	0.92712	0.6727
		707.4	0.13564	0.16235	0.49006	0.92597	0.6776
		707.5	0.13585	0.16198	0.48768	0.92484	0.6825
		707.6	0.13602	0.1616	0.48533	0.92367	0.6874
		707.7	0.13616	0.16122	0.48302	0.92241	0.6923
		707.8	0.13624	0.16084	0.48075	0.92101	0.6972
		707.9	0.13624	0.16046	0.47854	0.9194	0.7021
		708	0.13614	0.16008	0.4764	0.91753	0.707
		708.1	0.13593	0.15925	0.47432	0.91536	0.7108
		708.2	0.13564	0.15842	0.4723	0.91293	0.7146
		708.3	0.13527	0.1576	0.47033	0.9103	0.7184
		708.4	0.13486	0.15677	0.46837	0.90753	0.7222
		708.5	0.13443	0.15594	0.46643	0.90467	0.726
		708.6	0.134	0.15511	0.46448	0.90178	0.7298
		708.7	0.1336	0.15428	0.4625	0.89891	0.7336
		708.8	0.13324	0.15346	0.46049	0.89613	0.7374
		708.9	0.13296	0.15263	0.45842	0.89349	0.7412
		709	0.13278	0.1518	0.45628	0.89105	0.745
		709.1	0.13272	0.15123	0.45406	0.88885	0.7491
		709.2	0.13275	0.15066	0.45177	0.88687	0.7532
		709.3	0.13287	0.1501	0.44943	0.88505	0.7573
		709.4	0.13307	0.14953	0.44706	0.88335	0.7614
		709.5	0.13331	0.14896	0.44466	0.88173	0.7655
		709.6	0.13358	0.14839	0.44227	0.88015	0.7696
		709.7	0.13388	0.14782	0.43989	0.87856	0.7737
		709.8	0.13417	0.14726	0.43755	0.87691	0.7778
		709.9	0.13444	0.14669	0.43527	0.87516	0.7819
		710	0.13468	0.14612	0.43305	0.87327	0.786
		710.1	0.13486	0.14573	0.43092	0.8712	0.7901
		710.2	0.135	0.14535	0.42886	0.86896	0.7942
		710.3	0.13508	0.14496	0.42687	0.86658	0.7983
		710.4	0.13512	0.14458	0.42494	0.86406	0.8024
		710.5	0.13512	0.14419	0.42306	0.86144	0.8065
		710.6	0.13508	0.1438	0.42123	0.85873	0.8106
		710.7	0.135	0.14342	0.41942	0.85595	0.8147
		710.8	0.13488	0.14303	0.41763	0.85312	0.8188
		710.9	0.13473	0.14265	0.41586	0.85027	0.8229
		711	0.13455	0.14226	0.41409	0.8474	0.827
		711.1	0.13435	0.14166	0.41231	0.84454	0.8303
		711.2	0.13412	0.14105	0.41052	0.8417	0.8336
		711.3	0.13388	0.14045	0.40873	0.83887	0.8369
		711.4	0.13362	0.13984	0.40691	0.83607	0.8402
		711.5	0.13337	0.13924	0.40508	0.83329	0.8435
		711.6	0.13311	0.13864	0.40323	0.83055	0.8468
		711.7	0.13287	0.13803	0.40135	0.82783	0.8501
		711.8	0.13263	0.13743	0.39945	0.82515	0.8534
		711.9	0.13242	0.13682	0.39752	0.82251	0.8567
		712	0.13223	0.13622	0.39556	0.81991	0.86
		712.1	0.13208	0.13581	0.39356	0.81736	0.863
		712.2	0.13195	0.13541	0.39153	0.81483	0.866
		712.3	0.13184	0.135	0.38946	0.81231	0.869
		712.4	0.13176	0.13459	0.38736	0.80976	0.872
		712.5	0.13169	0.13419	0.38522	0.80717	0.875
		712.6	0.13164	0.13378	0.38305	0.80452	0.878
		712.7	0.1316	0.13337	0.38083	0.80178	0.881
		712.8	0.13156	0.13296	0.37858	0.79894	0.884
		712.9	0.13153	0.13256	0.37629	0.79596	0.887
		713	0.1315	0.13215	0.37396	0.79283	0.89
		713.1	0.13147	0.1318	0.37159	0.78954	0.8933
		713.2	0.13143	0.13145	0.36918	0.78611	0.8966
		713.3	0.13138	0.1311	0.36675	0.78258	0.8999
		713.4	0.13133	0.13075	0.36431	0.77899	0.9032
		713.5	0.13126	0.1304	0.36185	0.77538	0.9065
		713.6	0.13117	0.13004	0.35938	0.77178	0.9098
		713.7	0.13107	0.12969	0.35692	0.76823	0.9131
		713.8	0.13095	0.12934	0.35447	0.76477	0.9164
		713.9	0.13081	0.12899	0.35203	0.76144	0.9197
		714	0.13065	0.12864	0.34962	0.75827	0.923
		714.1	0.13045	0.1288	0.34724	0.7553	0.9257
		714.2	0.13024	0.12896	0.34489	0.75249	0.9284
		714.3	0.13002	0.12912	0.34259	0.74982	0.9311
		714.4	0.12978	0.12928	0.34035	0.74725	0.9338
		714.5	0.12954	0.12945	0.33816	0.74474	0.9365
		714.6	0.12931	0.12961	0.33604	0.74227	0.9392
		714.7	0.12908	0.12977	0.334	0.73979	0.9419
		714.8	0.12887	0.12993	0.33204	0.73728	0.9446
		714.9	0.12868	0.13009	0.33017	0.73469	0.9473
		715	0.12851	0.13025	0.3284	0.732	0.95
		715.1	0.12837	0.12937	0.32673	0.72918	0.9526
		715.2	0.12826	0.12848	0.32515	0.72626	0.9552
		715.3	0.12816	0.1276	0.32366	0.72325	0.9578
		715.4	0.12807	0.12671	0.32224	0.72019	0.9604
		715.5	0.12797	0.12583	0.32088	0.71712	0.963
		715.6	0.12787	0.12495	0.31958	0.71405	0.9656
		715.7	0.12774	0.12406	0.31831	0.71103	0.9682
		715.8	0.12759	0.12318	0.31706	0.70807	0.9708
		715.9	0.1274	0.12229	0.31584	0.70522	0.9734
		716	0.12717	0.12141	0.31462	0.7025	0.976
		716.1	0.12688	0.12139	0.3134	0.69992	0.9769
		716.2	0.12655	0.12137	0.31217	0.69748	0.9778
		716.3	0.12619	0.12135	0.31093	0.69515	0.9787
		716.4	0.12581	0.12133	0.30968	0.69291	0.9796
		716.5	0.12542	0.12131	0.30841	0.69073	0.9805
		716.6	0.12503	0.12128	0.30713	0.68858	0.9814
		716.7	0.12465	0.12126	0.30582	0.68645	0.9823
		716.8	0.12429	0.12124	0.30449	0.6843	0.9832
		716.9	0.12397	0.12122	0.30314	0.68211	0.9841
		717	0.12369	0.1212	0.30176	0.67986	0.985
		717.1	0.12346	0.12104	0.30034	0.67753	0.9859
		717.2	0.12328	0.12088	0.2989	0.67512	0.9868
		717.3	0.12314	0.12072	0.29742	0.67266	0.9877
		717.4	0.12303	0.12056	0.29591	0.67016	0.9886
		717.5	0.12295	0.1204	0.29437	0.66763	0.9895
		717.6	0.12289	0.12023	0.29279	0.6651	0.9904
		717.7	0.12284	0.12007	0.29117	0.66257	0.9913
		717.8	0.1228	0.11991	0.28952	0.66007	0.9922
		717.9	0.12276	0.11975	0.28783	0.65761	0.9931
		718	0.12271	0.11959	0.28611	0.6552	0.994
		718.1	0.12265	0.11905	0.28434	0.65286	0.9946
		718.2	0.12256	0.11851	0.28255	0.65057	0.9952
		718.3	0.12246	0.11797	0.28075	0.6483	0.9958
		718.4	0.12234	0.11743	0.27894	0.64602	0.9964
		718.5	0.1222	0.11689	0.27713	0.64372	0.997
		718.6	0.12203	0.11634	0.27534	0.64137	0.9976
		718.7	0.12183	0.1158	0.27358	0.63894	0.9982
		718.8	0.12161	0.11526	0.27186	0.63641	0.9988
		718.9	0.12135	0.11472	0.27019	0.63376	0.9994
		719	0.12106	0.11418	0.26859	0.63095	1
		719.1	0.12074	0.11413	0.26705	0.62798	0.9995
		719.2	0.12039	0.11408	0.26557	0.62488	0.999
		719.3	0.12002	0.11403	0.26414	0.62168	0.9985
		719.4	0.11963	0.11398	0.26275	0.61842	0.998
		719.5	0.11925	0.11393	0.26138	0.61516	0.9975
		719.6	0.11887	0.11389	0.26002	0.61192	0.997
		719.7	0.11851	0.11384	0.25866	0.60874	0.9965
		719.8	0.11817	0.11379	0.25728	0.60568	0.996
		719.9	0.11785	0.11374	0.25587	0.60276	0.9955
		720	0.11758	0.11369	0.25442	0.60003	0.995
		720.1	0.11735	0.11315	0.25293	0.59752	0.9947
		720.2	0.11716	0.11261	0.25139	0.59518	0.9944
		720.3	0.11701	0.11207	0.24984	0.59298	0.9941
		720.4	0.11687	0.11153	0.24827	0.59086	0.9938
		720.5	0.11676	0.11099	0.24671	0.58877	0.9935
		720.6	0.11665	0.11045	0.24516	0.58667	0.9932
		720.7	0.11655	0.10991	0.24366	0.58452	0.9929
		720.8	0.11644	0.10937	0.2422	0.58225	0.9926
		720.9	0.11632	0.10883	0.24081	0.57982	0.9923
		721	0.11618	0.10829	0.2395	0.57719	0.992
		721.1	0.11601	0.10848	0.23827	0.57432	0.9914
		721.2	0.11582	0.10867	0.23713	0.57124	0.9908
		721.3	0.11561	0.10886	0.23605	0.56799	0.9902
		721.4	0.11539	0.10905	0.23502	0.56461	0.9896
		721.5	0.11516	0.10924	0.23404	0.56115	0.989
		721.6	0.11493	0.10942	0.23307	0.55765	0.9884
		721.7	0.1147	0.10961	0.23212	0.55414	0.9878
		721.8	0.11447	0.1098	0.23116	0.55068	0.9872
		721.9	0.11425	0.10999	0.23018	0.5473	0.9866
		722	0.11404	0.11018	0.22917	0.54405	0.986
		722.1	0.11385	0.1097	0.22812	0.54096	0.9837
		722.2	0.11368	0.10921	0.22702	0.53801	0.9814
		722.3	0.11352	0.10873	0.22588	0.53519	0.9791
		722.4	0.11337	0.10824	0.2247	0.53248	0.9768
		722.5	0.11323	0.10776	0.22349	0.52985	0.9745
		722.6	0.1131	0.10728	0.22223	0.52728	0.9722
		722.7	0.11297	0.10679	0.22094	0.52475	0.9699
		722.8	0.11284	0.10631	0.21962	0.52223	0.9676
		722.9	0.11271	0.10582	0.21827	0.51971	0.9653
		723	0.11258	0.10534	0.21688	0.51717	0.963
		723.1	0.11244	0.10498	0.21548	0.51458	0.9611
		723.2	0.11229	0.10462	0.21406	0.51195	0.9592
		723.3	0.11213	0.10427	0.21263	0.50927	0.9573
		723.4	0.11195	0.10391	0.2112	0.50656	0.9554
		723.5	0.11176	0.10355	0.20978	0.5038	0.9535
		723.6	0.11155	0.10319	0.20839	0.501	0.9516
		723.7	0.11131	0.10283	0.20703	0.49817	0.9497
		723.8	0.11105	0.10248	0.20572	0.49531	0.9478
		723.9	0.11076	0.10212	0.20445	0.49241	0.9459
		724	0.11044	0.10176	0.20325	0.48948	0.944
		724.1	0.11009	0.10164	0.20212	0.48653	0.9418
		724.2	0.10971	0.10152	0.20105	0.48355	0.9396
		724.3	0.10931	0.1014	0.20003	0.48055	0.9374
		724.4	0.1089	0.10128	0.19906	0.47753	0.9352
		724.5	0.1085	0.10117	0.19812	0.47449	0.933
		724.6	0.10809	0.10105	0.19721	0.47144	0.9308
		724.7	0.10771	0.10093	0.19632	0.46838	0.9286
		724.8	0.10734	0.10081	0.19543	0.46532	0.9264
		724.9	0.10701	0.10069	0.19455	0.46224	0.9242
		725	0.10671	0.10057	0.19365	0.45917	0.922
		725.1	0.10646	0.10059	0.19274	0.4561	0.92
		725.2	0.10625	0.10061	0.19181	0.45303	0.918
		725.3	0.10607	0.10063	0.19088	0.45	0.916
		725.4	0.10591	0.10065	0.18995	0.44699	0.914
		725.5	0.10577	0.10068	0.18902	0.44403	0.912
		725.6	0.10563	0.1007	0.18812	0.44112	0.91
		725.7	0.1055	0.10072	0.18723	0.43828	0.908
		725.8	0.10535	0.10074	0.18637	0.43552	0.906
		725.9	0.10519	0.10076	0.18555	0.43284	0.904
		726	0.10501	0.10078	0.18477	0.43027	0.902
		726.1	0.10479	0.10058	0.18404	0.4278	0.8993
		726.2	0.10455	0.10039	0.18335	0.42543	0.8966
		726.3	0.10428	0.10019	0.18269	0.42314	0.8939
		726.4	0.10399	0.09999	0.18207	0.42094	0.8912
		726.5	0.10369	0.09979	0.18146	0.41881	0.8885
		726.6	0.10337	0.0996	0.18087	0.41674	0.8858
		726.7	0.10305	0.0994	0.18029	0.41471	0.8831
		726.8	0.10272	0.0992	0.17971	0.41273	0.8804
		726.9	0.1024	0.09901	0.17913	0.41078	0.8777
		727	0.10207	0.09881	0.17853	0.40885	0.875
		727.1	0.10176	0.09842	0.17791	0.40692	0.8729
		727.2	0.10146	0.09804	0.17728	0.40501	0.8708
		727.3	0.10116	0.09765	0.17662	0.4031	0.8687
		727.4	0.10087	0.09727	0.17593	0.40119	0.8666
		727.5	0.10058	0.09688	0.17521	0.39928	0.8645
		727.6	0.1003	0.09649	0.17447	0.39737	0.8624
		727.7	0.10002	0.09611	0.17369	0.39546	0.8603
		727.8	0.09975	0.09572	0.17288	0.39353	0.8582
		727.9	0.09948	0.09534	0.17203	0.3916	0.8561
		728	0.09921	0.09495	0.17114	0.38965	0.854
		728.1	0.09893	0.09491	0.17021	0.38768	0.8517
		728.2	0.09866	0.09488	0.16925	0.3857	0.8494
		728.3	0.0984	0.09484	0.16827	0.38371	0.8471
		728.4	0.09813	0.09481	0.16729	0.38171	0.8448
		728.5	0.09787	0.09477	0.16631	0.3797	0.8425
		728.6	0.09761	0.09474	0.16536	0.37769	0.8402
		728.7	0.09736	0.0947	0.16443	0.37568	0.8379
		728.8	0.09711	0.09467	0.16355	0.37366	0.8356
		728.9	0.09687	0.09463	0.16272	0.37165	0.8333
		729	0.09664	0.0946	0.16197	0.36964	0.831
		729.1	0.09642	0.09439	0.16129	0.36763	0.8284
		729.2	0.0962	0.09418	0.16068	0.36561	0.8258
		729.3	0.09599	0.09397	0.16012	0.36356	0.8232
		729.4	0.09578	0.09376	0.15962	0.36144	0.8206
		729.5	0.09557	0.09355	0.15915	0.35925	0.818
		729.6	0.09536	0.09334	0.15871	0.35696	0.8154
		729.7	0.09514	0.09313	0.15828	0.35455	0.8128
		729.8	0.09492	0.09292	0.15786	0.352	0.8102
		729.9	0.09469	0.09271	0.15742	0.34929	0.8076
		730	0.09444	0.0925	0.15698	0.3464	0.805
		730.1	0.09419	0.09199	0.1565	0.34331	0.8022
		730.2	0.09392	0.09149	0.156	0.34007	0.7994
		730.3	0.09364	0.09098	0.15547	0.33671	0.7966
		730.4	0.09334	0.09048	0.15493	0.3333	0.7938
		730.5	0.09302	0.08997	0.15438	0.32988	0.791
		730.6	0.09269	0.08946	0.15381	0.32649	0.7882
		730.7	0.09233	0.08896	0.15323	0.32319	0.7854
		730.8	0.09196	0.08845	0.15266	0.32002	0.7826
		730.9	0.09156	0.08795	0.15208	0.31703	0.7798
		731	0.09115	0.08744	0.1515	0.31426	0.777
		731.1	0.09071	0.08724	0.15093	0.31176	0.7754
		731.2	0.09025	0.08703	0.15038	0.3095	0.7738
		731.3	0.08978	0.08683	0.14983	0.30743	0.7722
		731.4	0.0893	0.08663	0.14931	0.30552	0.7706
		731.5	0.08881	0.08643	0.1488	0.30372	0.769
		731.6	0.08833	0.08622	0.14832	0.302	0.7674
		731.7	0.08785	0.08602	0.14786	0.30031	0.7658
		731.8	0.08739	0.08582	0.14744	0.29862	0.7642
		731.9	0.08694	0.08561	0.14705	0.29688	0.7626
		732	0.08651	0.08541	0.1467	0.29506	0.761
		732.1	0.0861	0.08542	0.14639	0.29313	0.7595
		732.2	0.08572	0.08542	0.14611	0.29108	0.758
		732.3	0.08537	0.08543	0.14586	0.28894	0.7565
		732.4	0.08503	0.08544	0.14563	0.28671	0.755
		732.5	0.08472	0.08544	0.1454	0.28442	0.7535
		732.6	0.08442	0.08545	0.14518	0.28207	0.752
		732.7	0.08414	0.08546	0.14495	0.27968	0.7505
		732.8	0.08388	0.08547	0.14471	0.27727	0.749
		732.9	0.08363	0.08547	0.14445	0.27485	0.7475
		733	0.08339	0.08548	0.14416	0.27243	0.746
		733.1	0.08317	0.08521	0.14383	0.27003	0.7429
		733.2	0.08295	0.08495	0.14347	0.26764	0.7398
		733.3	0.08274	0.08468	0.14308	0.26528	0.7367
		733.4	0.08252	0.08441	0.14267	0.26295	0.7336
		733.5	0.08229	0.08414	0.14224	0.26064	0.7305
		733.6	0.08205	0.08388	0.14179	0.25836	0.7274
		733.7	0.0818	0.08361	0.14134	0.25612	0.7243
		733.8	0.08152	0.08334	0.14087	0.2539	0.7212
		733.9	0.08122	0.08308	0.1404	0.25173	0.7181
		734	0.08089	0.08281	0.13993	0.24959	0.715
		734.1	0.08052	0.08263	0.13947	0.2475	0.714
		734.2	0.08013	0.08245	0.13902	0.24543	0.713
		734.3	0.07971	0.08226	0.13857	0.2434	0.712
		734.4	0.07928	0.08208	0.13812	0.24139	0.711
		734.5	0.07883	0.0819	0.13769	0.23939	0.71
		734.6	0.07838	0.08172	0.13726	0.2374	0.709
		734.7	0.07794	0.08154	0.13683	0.23541	0.708
		734.8	0.0775	0.08135	0.13642	0.23341	0.707
		734.9	0.07708	0.08117	0.13601	0.23141	0.706
		735	0.07668	0.08099	0.13561	0.22938	0.705
		735.1	0.0763	0.08061	0.13522	0.22733	0.703
		735.2	0.07595	0.08023	0.13484	0.22527	0.701
		735.3	0.07562	0.07985	0.13447	0.22318	0.699
		735.4	0.07531	0.07947	0.13411	0.2211	0.697
		735.5	0.07502	0.07909	0.13377	0.21901	0.695
		735.6	0.07474	0.07872	0.13343	0.21692	0.693
		735.7	0.07447	0.07834	0.13311	0.21485	0.691
		735.8	0.0742	0.07796	0.13281	0.2128	0.689
		735.9	0.07394	0.07758	0.13252	0.21077	0.687
		736	0.07369	0.0772	0.13225	0.20877	0.685
		736.1	0.07343	0.07707	0.132	0.2068	0.6829
		736.2	0.07317	0.07693	0.13177	0.20488	0.6808
		736.3	0.07291	0.0768	0.13155	0.20299	0.6787
		736.4	0.07265	0.07666	0.13134	0.20115	0.6766
		736.5	0.0724	0.07653	0.13115	0.19936	0.6745
		736.6	0.07215	0.0764	0.13097	0.19761	0.6724
		736.7	0.07191	0.07626	0.1308	0.19591	0.6703
		736.8	0.07168	0.07613	0.13064	0.19427	0.6682
		736.9	0.07146	0.07599	0.13048	0.19268	0.6661
		737	0.07124	0.07586	0.13033	0.19114	0.664
		737.1	0.07104	0.0758	0.13019	0.18967	0.6626
		737.2	0.07085	0.07575	0.13004	0.18826	0.6612
		737.3	0.07066	0.07569	0.12989	0.1869	0.6598
		737.4	0.07048	0.07564	0.12972	0.1856	0.6584
		737.5	0.07029	0.07558	0.12953	0.18435	0.657
		737.6	0.0701	0.07552	0.12932	0.18316	0.6556
		737.7	0.0699	0.07547	0.12908	0.18203	0.6542
		737.8	0.06969	0.07541	0.12881	0.18095	0.6528
		737.9	0.06947	0.07536	0.12849	0.17992	0.6514
		738	0.06923	0.0753	0.12812	0.17894	0.65
		738.1	0.06897	0.07501	0.12771	0.17801	0.649
		738.2	0.06869	0.07471	0.12725	0.17712	0.648
		738.3	0.0684	0.07442	0.12677	0.17627	0.647
		738.4	0.0681	0.07412	0.12626	0.17544	0.646
		738.5	0.06778	0.07383	0.12575	0.17463	0.645
		738.6	0.06746	0.07354	0.12524	0.17382	0.644
		738.7	0.06712	0.07324	0.12475	0.17301	0.643
		738.8	0.06679	0.07295	0.12428	0.17218	0.642
		738.9	0.06645	0.07265	0.12385	0.17134	0.641
		739	0.06612	0.07236	0.12347	0.17047	0.64
		739.1	0.06578	0.072	0.12314	0.16956	0.6375
		739.2	0.06545	0.07164	0.12287	0.16863	0.635
		739.3	0.06512	0.07129	0.12265	0.16767	0.6325
		739.4	0.06479	0.07093	0.12247	0.1667	0.63
		739.5	0.06446	0.07057	0.12232	0.16572	0.6275
		739.6	0.06413	0.07021	0.1222	0.16475	0.625
		739.7	0.06379	0.06985	0.12209	0.16378	0.6225
		739.8	0.06345	0.0695	0.122	0.16284	0.62
		739.9	0.06311	0.06914	0.12192	0.16193	0.6175
		740	0.06276	0.06878	0.12184	0.16105	0.615
		740.1	0.0624	0.06831	0.12175	0.16022	0.6145
		740.2	0.06205	0.06784	0.12165	0.15942	0.614
		740.3	0.06169	0.06737	0.12154	0.15865	0.6135
		740.4	0.06133	0.0669	0.12143	0.1579	0.613
		740.5	0.06098	0.06642	0.12131	0.15716	0.6125
		740.6	0.06064	0.06595	0.12117	0.15642	0.612
		740.7	0.06031	0.06548	0.12103	0.15567	0.6115
		740.8	0.05999	0.06501	0.12088	0.1549	0.611
		740.9	0.05969	0.06454	0.12071	0.15411	0.6105
		741	0.05941	0.06407	0.12054	0.15329	0.61
		741.1	0.05915	0.06389	0.12035	0.15243	0.6085
		741.2	0.05891	0.06372	0.12016	0.15154	0.607
		741.3	0.05868	0.06355	0.11996	0.15063	0.6055
		741.4	0.05847	0.06337	0.11976	0.14971	0.604
		741.5	0.05827	0.0632	0.11956	0.1488	0.6025
		741.6	0.05807	0.06302	0.11937	0.1479	0.601
		741.7	0.05788	0.06284	0.11918	0.14703	0.5995
		741.8	0.0577	0.06267	0.11901	0.1462	0.598
		741.9	0.05751	0.0625	0.11885	0.14542	0.5965
		742	0.05731	0.06232	0.11872	0.1447	0.595
		742.1	0.05711	0.06239	0.1186	0.14406	0.5935
		742.2	0.05691	0.06246	0.11851	0.14348	0.592
		742.3	0.0567	0.06253	0.11843	0.14296	0.5905
		742.4	0.0565	0.0626	0.11837	0.14249	0.589
		742.5	0.05629	0.06267	0.11832	0.14206	0.5875
		742.6	0.0561	0.06274	0.11828	0.14167	0.586
		742.7	0.05592	0.06281	0.11825	0.1413	0.5845
		742.8	0.05574	0.06288	0.11823	0.14094	0.583
		742.9	0.05559	0.06295	0.11821	0.1406	0.5815
		743	0.05545	0.06302	0.11819	0.14026	0.58
		743.1	0.05533	0.06257	0.11817	0.13991	0.5788
		743.2	0.05523	0.06212	0.11814	0.13955	0.5776
		743.3	0.05514	0.06167	0.11811	0.13919	0.5764
		743.4	0.05504	0.06122	0.11806	0.13881	0.5752
		743.5	0.05494	0.06078	0.11799	0.13844	0.574
		743.6	0.05482	0.06033	0.11791	0.13805	0.5728
		743.7	0.05468	0.05988	0.11779	0.13766	0.5716
		743.8	0.05451	0.05943	0.11766	0.13726	0.5704
		743.9	0.0543	0.05898	0.11748	0.13685	0.5692
		744	0.05405	0.05853	0.11728	0.13644	0.568
		744.1	0.05375	0.05849	0.11703	0.13602	0.5665
		744.2	0.05341	0.05846	0.11675	0.13559	0.565
		744.3	0.05304	0.05842	0.11645	0.13516	0.5635
		744.4	0.05263	0.05839	0.11612	0.13472	0.562
		744.5	0.05222	0.05835	0.11579	0.13428	0.5605
		744.6	0.05179	0.05832	0.11546	0.13383	0.559
		744.7	0.05136	0.05828	0.11513	0.13337	0.5575
		744.8	0.05094	0.05825	0.11481	0.13292	0.556
		744.9	0.05054	0.05822	0.11452	0.13246	0.5545
		745	0.05016	0.05818	0.11425	0.13199	0.553
		745.1	0.04982	0.0581	0.11402	0.13152	0.5522
		745.2	0.04951	0.05803	0.11382	0.13105	0.5514
		745.3	0.04922	0.05795	0.11365	0.13056	0.5506
		745.4	0.04895	0.05787	0.11352	0.13007	0.5498
		745.5	0.0487	0.05779	0.11341	0.12955	0.549
		745.6	0.04846	0.05772	0.11333	0.12902	0.5482
		745.7	0.04823	0.05764	0.11329	0.12847	0.5474
		745.8	0.048	0.05756	0.11326	0.12789	0.5466
		745.9	0.04777	0.05749	0.11327	0.12729	0.5458
		746	0.04754	0.05741	0.11329	0.12666	0.545
		746.1	0.0473	0.05693	0.11334	0.12599	0.5436
		746.2	0.04705	0.05644	0.1134	0.1253	0.5422
		746.3	0.0468	0.05596	0.11347	0.1246	0.5408
		746.4	0.04655	0.05547	0.11355	0.1239	0.5394
		746.5	0.0463	0.05499	0.11363	0.12321	0.538
		746.6	0.04606	0.05451	0.11369	0.12254	0.5366
		746.7	0.04583	0.05402	0.11375	0.12191	0.5352
		746.8	0.04562	0.05354	0.11378	0.12132	0.5338
		746.9	0.04542	0.05305	0.11379	0.12078	0.5324
		747	0.04524	0.05257	0.11377	0.12031	0.531
		747.1	0.04508	0.05243	0.11371	0.11991	0.53
		747.2	0.04494	0.05229	0.11363	0.11958	0.529
		747.3	0.04481	0.05215	0.11352	0.11929	0.528
		747.4	0.04468	0.05201	0.11339	0.11905	0.527
		747.5	0.04456	0.05187	0.11326	0.11883	0.526
		747.6	0.04443	0.05172	0.11312	0.11862	0.525
		747.7	0.04428	0.05158	0.11299	0.11842	0.524
		747.8	0.04412	0.05144	0.11288	0.1182	0.523
		747.9	0.04394	0.0513	0.11278	0.11796	0.522
		748	0.04373	0.05116	0.11271	0.11768	0.521
		748.1	0.04349	0.05098	0.11268	0.11736	0.5195
		748.2	0.04321	0.0508	0.11267	0.11699	0.518
		748.3	0.04292	0.05061	0.11267	0.11659	0.5165
		748.4	0.04261	0.05043	0.11267	0.11616	0.515
		748.5	0.04229	0.05025	0.11266	0.11571	0.5135
		748.6	0.04197	0.05007	0.11263	0.11525	0.512
		748.7	0.04165	0.04989	0.11256	0.11479	0.5105
		748.8	0.04135	0.0497	0.11245	0.11433	0.509
		748.9	0.04106	0.04952	0.11228	0.11388	0.5075
		749	0.0408	0.04934	0.11204	0.11346	0.506
		749.1	0.04056	0.04892	0.11173	0.11306	0.504
		749.2	0.04036	0.0485	0.11135	0.11268	0.502
		749.3	0.04017	0.04808	0.11092	0.11234	0.5
		749.4	0.04	0.04766	0.11046	0.11202	0.498
		749.5	0.03984	0.04723	0.10999	0.11173	0.496
		749.6	0.03969	0.04681	0.10951	0.11146	0.494
		749.7	0.03954	0.04639	0.10905	0.11122	0.492
		749.8	0.03938	0.04597	0.10862	0.111	0.49
		749.9	0.03922	0.04555	0.10823	0.11081	0.488
		750	0.03905	0.04513	0.10791	0.11065	0.486
		750.1	0.03887	0.04513	0.10767	0.11051	0.4847
		750.2	0.03867	0.04513	0.10749	0.11039	0.4834
		750.3	0.03846	0.04513	0.10737	0.11027	0.4821
		750.4	0.03824	0.04513	0.10729	0.11017	0.4808
		750.5	0.03802	0.04513	0.10723	0.11006	0.4795
		750.6	0.0378	0.04513	0.1072	0.10994	0.4782
		750.7	0.03757	0.04513	0.10717	0.1098	0.4769
		750.8	0.03735	0.04513	0.10714	0.10965	0.4756
		750.9	0.03714	0.04513	0.10709	0.10946	0.4743
		751	0.03694	0.04513	0.107	0.10923	0.473
		751.1	0.03675	0.04485	0.10688	0.10897	0.4718
		751.2	0.03657	0.04457	0.10672	0.10867	0.4706
		751.3	0.03641	0.04429	0.10652	0.10835	0.4694
		751.4	0.03625	0.04401	0.10631	0.10801	0.4682
		751.5	0.0361	0.04373	0.10607	0.10766	0.467
		751.6	0.03596	0.04344	0.10582	0.10731	0.4658
		751.7	0.03583	0.04316	0.10557	0.10698	0.4646
		751.8	0.03571	0.04288	0.10532	0.10666	0.4634
		751.9	0.0356	0.0426	0.10507	0.10637	0.4622
		752	0.03549	0.04232	0.10484	0.10612	0.461
		752.1	0.03538	0.04212	0.10463	0.10591	0.4592
		752.2	0.03528	0.04193	0.10443	0.10574	0.4574
		752.3	0.03518	0.04173	0.10426	0.10559	0.4556
		752.4	0.03508	0.04153	0.1041	0.10546	0.4538
		752.5	0.03498	0.04133	0.10397	0.10533	0.452
		752.6	0.03486	0.04114	0.10385	0.1052	0.4502
		752.7	0.03474	0.04094	0.10374	0.10504	0.4484
		752.8	0.03461	0.04074	0.10366	0.10487	0.4466
		752.9	0.03447	0.04055	0.10359	0.10465	0.4448
		753	0.03432	0.04035	0.10355	0.10438	0.443
		753.1	0.03414	0.04021	0.10351	0.10406	0.4421
		753.2	0.03396	0.04007	0.1035	0.1037	0.4412
		753.3	0.03376	0.03993	0.10349	0.10329	0.4403
		753.4	0.03356	0.03979	0.10348	0.10286	0.4394
		753.5	0.03335	0.03965	0.10348	0.10241	0.4385
		753.6	0.03315	0.03951	0.10348	0.10196	0.4376
		753.7	0.03295	0.03937	0.10348	0.10151	0.4367
		753.8	0.03276	0.03923	0.10347	0.10108	0.4358
		753.9	0.03258	0.03909	0.10344	0.10067	0.4349
		754	0.03241	0.03895	0.1034	0.1003	0.434
		754.1	0.03226	0.03868	0.10334	0.09998	0.4331
		754.2	0.03213	0.03842	0.10327	0.0997	0.4322
		754.3	0.03201	0.03815	0.10319	0.09945	0.4313
		754.4	0.03189	0.03788	0.1031	0.09923	0.4304
		754.5	0.03177	0.03762	0.10301	0.09903	0.4295
		754.6	0.03165	0.03735	0.10292	0.09885	0.4286
		754.7	0.03153	0.03708	0.10283	0.09868	0.4277
		754.8	0.03139	0.03681	0.10275	0.0985	0.4268
		754.9	0.03124	0.03655	0.10268	0.09833	0.4259
		755	0.03106	0.03628	0.10263	0.09814	0.425
		755.1	0.03087	0.03605	0.1026	0.09793	0.4238
		755.2	0.03065	0.03582	0.10259	0.09772	0.4226
		755.3	0.03042	0.03559	0.10258	0.09749	0.4214
		755.4	0.03019	0.03536	0.10258	0.09726	0.4202
		755.5	0.02996	0.03513	0.10257	0.09703	0.419
		755.6	0.02973	0.03489	0.10256	0.09681	0.4178
		755.7	0.02951	0.03466	0.10254	0.0966	0.4166
		755.8	0.02931	0.03443	0.1025	0.0964	0.4154
		755.9	0.02914	0.0342	0.10244	0.09623	0.4142
		756	0.029	0.03397	0.10235	0.09608	0.413
		756.1	0.02889	0.0341	0.10222	0.09595	0.4114
		756.2	0.02881	0.03424	0.10207	0.09586	0.4098
		756.3	0.02875	0.03437	0.1019	0.09578	0.4082
		756.4	0.02871	0.0345	0.10172	0.09571	0.4066
		756.5	0.02868	0.03463	0.10153	0.09565	0.405
		756.6	0.02865	0.03477	0.10135	0.0956	0.4034
		756.7	0.02861	0.0349	0.10117	0.09554	0.4018
		756.8	0.02856	0.03503	0.10101	0.09548	0.4002
		756.9	0.02849	0.03517	0.10087	0.0954	0.3986
		757	0.02839	0.0353	0.10076	0.09531	0.397
		757.1	0.02827	0.03499	0.10069	0.09519	0.3969
		757.2	0.02811	0.03468	0.10064	0.09506	0.3968
		757.3	0.02793	0.03437	0.10062	0.09491	0.3967
		757.4	0.02774	0.03406	0.1006	0.09475	0.3966
		757.5	0.02753	0.03376	0.10057	0.09459	0.3965
		757.6	0.02732	0.03345	0.10054	0.09442	0.3964
		757.7	0.0271	0.03314	0.10048	0.09427	0.3963
		757.8	0.0269	0.03283	0.1004	0.09412	0.3962
		757.9	0.0267	0.03252	0.10027	0.09399	0.3961
		758	0.02652	0.03221	0.10009	0.09387	0.396
		758.1	0.02636	0.03196	0.09985	0.09379	0.3941
		758.2	0.02622	0.03171	0.09956	0.09372	0.3922
		758.3	0.0261	0.03145	0.09923	0.09367	0.3903
		758.4	0.02599	0.0312	0.09886	0.09364	0.3884
		758.5	0.0259	0.03095	0.09847	0.09363	0.3865
		758.6	0.02581	0.0307	0.09806	0.09364	0.3846
		758.7	0.02574	0.03045	0.09764	0.09365	0.3827
		758.8	0.02567	0.03019	0.09723	0.09368	0.3808
		758.9	0.02561	0.02994	0.09683	0.09371	0.3789
		759	0.02554	0.02969	0.09644	0.09375	0.377
		759.1	0.02548	0.02951	0.09608	0.0938	0.3762
		759.2	0.02542	0.02934	0.09575	0.09385	0.3754
		759.3	0.02535	0.02916	0.09544	0.09389	0.3746
		759.4	0.02528	0.02899	0.09514	0.09392	0.3738
		759.5	0.02521	0.02881	0.09485	0.09394	0.373
		759.6	0.02514	0.02863	0.09457	0.09395	0.3722
		759.7	0.02506	0.02846	0.09429	0.09393	0.3714
		759.8	0.02498	0.02828	0.09401	0.09388	0.3706
		759.9	0.02489	0.02811	0.09372	0.0938	0.3698
		760	0.0248	0.02793	0.09342	0.09369	0.369
		760.1	0.0247	0.0279	0.0931	0.09354	0.3681
		760.2	0.0246	0.02787	0.09278	0.09336	0.3672
		760.3	0.02449	0.02785	0.09245	0.09316	0.3663
		760.4	0.02437	0.02782	0.09213	0.09293	0.3654
		760.5	0.02425	0.02779	0.09181	0.0927	0.3645
		760.6	0.02413	0.02776	0.09151	0.09246	0.3636
		760.7	0.024	0.02773	0.09123	0.09223	0.3627
		760.8	0.02386	0.02771	0.09098	0.09202	0.3618
		760.9	0.02373	0.02768	0.09076	0.09182	0.3609
		761	0.02358	0.02765	0.09058	0.09165	0.36
		761.1	0.02344	0.02738	0.09045	0.09152	0.3582
		761.2	0.02329	0.02712	0.09036	0.09141	0.3564
		761.3	0.02314	0.02685	0.09029	0.09133	0.3546
		761.4	0.02298	0.02658	0.09025	0.09127	0.3528
		761.5	0.02282	0.02632	0.09022	0.09122	0.351
		761.6	0.02267	0.02605	0.0902	0.09118	0.3492
		761.7	0.0225	0.02578	0.09017	0.09115	0.3474
		761.8	0.02234	0.02551	0.09014	0.09111	0.3456
		761.9	0.02218	0.02525	0.09009	0.09106	0.3438
		762	0.02201	0.02498	0.09001	0.09101	0.342
		762.1	0.02185	0.02506	0.0899	0.09093	0.3407
		762.2	0.02169	0.02514	0.08975	0.09084	0.3394
		762.3	0.02153	0.02521	0.08958	0.09073	0.3381
		762.4	0.02137	0.02529	0.08938	0.09062	0.3368
		762.5	0.02122	0.02537	0.08916	0.09049	0.3355
		762.6	0.02108	0.02545	0.08892	0.09036	0.3342
		762.7	0.02095	0.02553	0.08866	0.09023	0.3329
		762.8	0.02083	0.0256	0.08839	0.0901	0.3316
		762.9	0.02073	0.02568	0.0881	0.08996	0.3303
		763	0.02063	0.02576	0.0878	0.08983	0.329
		763.1	0.02056	0.02546	0.0875	0.08971	0.3286
		763.2	0.0205	0.02516	0.08719	0.08959	0.3282
		763.3	0.02045	0.02485	0.08687	0.08947	0.3278
		763.4	0.02041	0.02455	0.08656	0.08935	0.3274
		763.5	0.02037	0.02425	0.08624	0.08923	0.327
		763.6	0.02033	0.02395	0.08593	0.08911	0.3266
		763.7	0.02029	0.02365	0.08562	0.08898	0.3262
		763.8	0.02025	0.02334	0.08531	0.08883	0.3258
		763.9	0.0202	0.02304	0.08502	0.08868	0.3254
		764	0.02015	0.02274	0.08473	0.08852	0.325
		764.1	0.02008	0.02267	0.08445	0.08834	0.3246
		764.2	0.01999	0.0226	0.08418	0.08815	0.3242
		764.3	0.0199	0.02253	0.08393	0.08797	0.3238
		764.4	0.01981	0.02246	0.08368	0.08779	0.3234
		764.5	0.01971	0.02239	0.08344	0.08762	0.323
		764.6	0.0196	0.02232	0.0832	0.08747	0.3226
		764.7	0.0195	0.02225	0.08298	0.08735	0.3222
		764.8	0.0194	0.02218	0.08275	0.08727	0.3218
		764.9	0.0193	0.02211	0.08254	0.08722	0.3214
		765	0.01921	0.02204	0.08233	0.08723	0.321
		765.1	0.01912	0.02185	0.08212	0.08728	0.3202
		765.2	0.01905	0.02166	0.08192	0.08738	0.3194
		765.3	0.01898	0.02147	0.08172	0.08751	0.3186
		765.4	0.01891	0.02128	0.08152	0.08766	0.3178
		765.5	0.01886	0.02109	0.08132	0.08781	0.317
		765.6	0.01881	0.0209	0.08112	0.08795	0.3162
		765.7	0.01876	0.02071	0.08092	0.08807	0.3154
		765.8	0.01872	0.02052	0.08072	0.08815	0.3146
		765.9	0.01869	0.02033	0.08052	0.08818	0.3138
		766	0.01866	0.02014	0.08031	0.08816	0.313
		766.1	0.01863	0.02022	0.0801	0.08806	0.3122
		766.2	0.0186	0.02031	0.07989	0.0879	0.3114
		766.3	0.01858	0.02039	0.07967	0.08769	0.3106
		766.4	0.01856	0.02048	0.07944	0.08744	0.3098
		766.5	0.01854	0.02056	0.0792	0.08717	0.309
		766.6	0.01852	0.02064	0.07895	0.08689	0.3082
		766.7	0.01849	0.02073	0.07869	0.08661	0.3074
		766.8	0.01847	0.02081	0.07841	0.08635	0.3066
		766.9	0.01844	0.0209	0.07812	0.08611	0.3058
		767	0.01841	0.02098	0.07782	0.08591	0.305
		767.1	0.01837	0.0208	0.07749	0.08576	0.3042
		767.2	0.01833	0.02062	0.07715	0.08566	0.3034
		767.3	0.01829	0.02043	0.07681	0.08559	0.3026
		767.4	0.01825	0.02025	0.07647	0.08555	0.3018
		767.5	0.01821	0.02007	0.07614	0.08552	0.301
		767.6	0.01817	0.01989	0.07582	0.08551	0.3002
		767.7	0.01814	0.01971	0.07553	0.0855	0.2994
		767.8	0.01811	0.01952	0.07526	0.08548	0.2986
		767.9	0.01809	0.01934	0.07503	0.08545	0.2978
		768	0.01808	0.01916	0.07484	0.08539	0.297
		768.1	0.01808	0.01913	0.07469	0.0853	0.2963
		768.2	0.01809	0.0191	0.07459	0.08519	0.2956
		768.3	0.01809	0.01908	0.07451	0.08506	0.2949
		768.4	0.0181	0.01905	0.07445	0.08492	0.2942
		768.5	0.0181	0.01902	0.0744	0.08478	0.2935
		768.6	0.01809	0.01899	0.07435	0.08465	0.2928
		768.7	0.01807	0.01896	0.07428	0.08454	0.2921
		768.8	0.01803	0.01894	0.0742	0.08446	0.2914
		768.9	0.01798	0.01891	0.07408	0.08441	0.2907
		769	0.01789	0.01888	0.07393	0.0844	0.29
		769.1	0.01779	0.01874	0.07372	0.08443	0.2894
		769.2	0.01765	0.0186	0.07348	0.08451	0.2888
		769.3	0.0175	0.01846	0.0732	0.08462	0.2882
		769.4	0.01733	0.01832	0.0729	0.08474	0.2876
		769.5	0.01715	0.01818	0.07258	0.08487	0.287
		769.6	0.01697	0.01803	0.07226	0.08501	0.2864
		769.7	0.01678	0.01789	0.07194	0.08513	0.2858
		769.8	0.01658	0.01775	0.07164	0.08522	0.2852
		769.9	0.0164	0.01761	0.07135	0.08529	0.2846
		770	0.01622	0.01747	0.07109	0.08531	0.284
		770.1	0.01606	0.01739	0.07087	0.08528	0.2834
		770.2	0.0159	0.0173	0.07069	0.0852	0.2828
		770.3	0.01576	0.01722	0.07052	0.08508	0.2822
		770.4	0.01563	0.01713	0.07038	0.08494	0.2816
		770.5	0.01552	0.01705	0.07025	0.08477	0.281
		770.6	0.01541	0.01697	0.07012	0.08459	0.2804
		770.7	0.01532	0.01688	0.06999	0.08439	0.2798
		770.8	0.01524	0.0168	0.06985	0.0842	0.2792
		770.9	0.01517	0.01671	0.06969	0.08402	0.2786
		771	0.01511	0.01663	0.06951	0.08385	0.278
		771.1	0.01506	0.01649	0.0693	0.0837	0.2776
		771.2	0.01503	0.01635	0.06907	0.08358	0.2772
		771.3	0.015	0.01621	0.06882	0.08347	0.2768
		771.4	0.01498	0.01607	0.06855	0.08337	0.2764
		771.5	0.01496	0.01593	0.06828	0.08328	0.276
		771.6	0.01495	0.01579	0.068	0.08319	0.2756
		771.7	0.01493	0.01565	0.06771	0.08311	0.2752
		771.8	0.01492	0.01551	0.06744	0.08303	0.2748
		771.9	0.01491	0.01537	0.06717	0.08294	0.2744
		772	0.0149	0.01523	0.06692	0.08284	0.274
		772.1	0.01488	0.01511	0.06668	0.08273	0.2737
		772.2	0.01485	0.01499	0.06647	0.08261	0.2734
		772.3	0.01483	0.01487	0.06627	0.08249	0.2731
		772.4	0.0148	0.01475	0.06608	0.08238	0.2728
		772.5	0.01477	0.01464	0.06591	0.08226	0.2725
		772.6	0.01474	0.01452	0.06574	0.08216	0.2722
		772.7	0.01471	0.0144	0.06559	0.08208	0.2719
		772.8	0.01469	0.01428	0.06543	0.08202	0.2716
		772.9	0.01466	0.01416	0.06529	0.08198	0.2713
		773	0.01463	0.01404	0.06514	0.08197	0.271
		773.1	0.01461	0.01408	0.065	0.082	0.2707
		773.2	0.01459	0.01411	0.06485	0.08205	0.2704
		773.3	0.01457	0.01415	0.06471	0.08212	0.2701
		773.4	0.01455	0.01418	0.06456	0.08219	0.2698
		773.5	0.01452	0.01422	0.06441	0.08226	0.2695
		773.6	0.01449	0.01425	0.06426	0.08232	0.2692
		773.7	0.01446	0.01429	0.06411	0.08236	0.2689
		773.8	0.01442	0.01432	0.06396	0.08237	0.2686
		773.9	0.01437	0.01436	0.06381	0.08234	0.2683
		774	0.01431	0.01439	0.06365	0.08225	0.268
		774.1	0.01424	0.01427	0.0635	0.08212	0.2677
		774.2	0.01416	0.01415	0.06334	0.08193	0.2674
		774.3	0.01407	0.01403	0.06317	0.0817	0.2671
		774.4	0.01398	0.01391	0.063	0.08145	0.2668
		774.5	0.01388	0.01379	0.06282	0.08119	0.2665
		774.6	0.01379	0.01367	0.06263	0.08092	0.2662
		774.7	0.01369	0.01355	0.06243	0.08066	0.2659
		774.8	0.01359	0.01343	0.06221	0.08041	0.2656
		774.9	0.0135	0.01331	0.06198	0.0802	0.2653
		775	0.01341	0.01319	0.06173	0.08003	0.265
		775.1	0.01332	0	0.06147	0.07991	0.2649
		775.2	0.01325	0	0.0612	0.07983	0.2648
		775.3	0.01317	0	0.06091	0.07977	0.2647
		775.4	0.01311	0	0.06063	0.07974	0.2646
		775.5	0.01304	0	0.06035	0.07971	0.2645
		775.6	0.01297	0	0.06009	0.07968	0.2644
		775.7	0.01291	0	0.05984	0.07963	0.2643
		775.8	0.01284	0	0.05961	0.07956	0.2642
		775.9	0.01277	0	0.05941	0.07945	0.2641
		776	0.01269	0	0.05924	0.07928	0.264
		776.1	0.01261	0	0.05911	0.07906	0.2639
		776.2	0.01253	0	0.05901	0.07879	0.2638
		776.3	0.01245	0	0.05893	0.07849	0.2637
		776.4	0.01237	0	0.05887	0.07816	0.2636
		776.5	0.01229	0	0.05881	0.07782	0.2635
		776.6	0.01223	0	0.05876	0.07748	0.2634
		776.7	0.01217	0	0.05869	0.07715	0.2633
		776.8	0.01212	0	0.05861	0.07685	0.2632
		776.9	0.01209	0	0.05851	0.07659	0.2631
		777	0.01208	0	0.05837	0.07637	0.263
		777.1	0.01208	0	0.0582	0.07622	0.2628
		777.2	0.0121	0	0.05799	0.07612	0.2626
		777.3	0.01213	0	0.05775	0.07607	0.2624
		777.4	0.01216	0	0.05749	0.07606	0.2622
		777.5	0.0122	0	0.05721	0.07608	0.262
		777.6	0.01224	0	0.05692	0.07611	0.2618
		777.7	0.01227	0	0.05662	0.07617	0.2616
		777.8	0.0123	0	0.05632	0.07623	0.2614
		777.9	0.01231	0	0.05602	0.07629	0.2612
		778	0.0123	0	0.05573	0.07633	0.261
		778.1	0.01227	0	0.05546	0.07636	0.2609
		778.2	0.01223	0	0.0552	0.07638	0.2608
		778.3	0.01217	0	0.05494	0.07637	0.2607
		778.4	0.0121	0	0.0547	0.07636	0.2606
		778.5	0.01202	0	0.05447	0.07633	0.2605
		778.6	0.01194	0	0.05425	0.07629	0.2604
		778.7	0.01186	0	0.05403	0.07624	0.2603
		778.8	0.01179	0	0.05381	0.07618	0.2602
		778.9	0.01172	0	0.05359	0.07612	0.2601
		779	0.01167	0	0.05338	0.07605	0.26
		779.1	0.01163	0	0.05317	0.07598	0.2599
		779.2	0.0116	0	0.05295	0.0759	0.2598
		779.3	0.01158	0	0.05274	0.07583	0.2597
		779.4	0.01157	0	0.05254	0.07575	0.2596
		779.5	0.01156	0	0.05233	0.07567	0.2595
		779.6	0.01155	0	0.05214	0.0756	0.2594
		779.7	0.01154	0	0.05195	0.07553	0.2593
		779.8	0.01152	0	0.05178	0.07545	0.2592
		779.9	0.0115	0	0.05161	0.07539	0.2591
		780	0.01147	0	0.05146	0.07532	0.259
		780.1	0.01142	0	0.05132	0.07526	0.2588
		780.2	0.01136	0	0.0512	0.0752	0.2586
		780.3	0.01128	0	0.05108	0.07514	0.2584
		780.4	0.0112	0	0.05097	0.07508	0.2582
		780.5	0.01112	0	0.05086	0.075	0.258
		780.6	0.01102	0	0.05075	0.07491	0.2578
		780.7	0.01093	0	0.05064	0.07481	0.2576
		780.8	0.01083	0	0.05052	0.07468	0.2574
		780.9	0.01074	0	0.0504	0.07453	0.2572
		781	0.01064	0	0.05026	0.07435	0.257
		781.1	0.01055	0	0.05011	0.07414	0.2569
		781.2	0.01047	0	0.04994	0.07391	0.2568
		781.3	0.01039	0	0.04977	0.07367	0.2567
		781.4	0.01032	0	0.04958	0.07341	0.2566
		781.5	0.01026	0	0.04938	0.07316	0.2565
		781.6	0.01022	0	0.04918	0.07292	0.2564
		781.7	0.01018	0	0.04896	0.0727	0.2563
		781.8	0.01017	0	0.04874	0.0725	0.2562
		781.9	0.01017	0	0.04852	0.07235	0.2561
		782	0.01019	0	0.04829	0.07223	0.256
		782.1	0.01023	0	0.04806	0.07216	0.2559
		782.2	0.01029	0	0.04783	0.07214	0.2558
		782.3	0.01035	0	0.04761	0.07215	0.2557
		782.4	0.01043	0	0.04738	0.07219	0.2556
		782.5	0.01051	0	0.04717	0.07224	0.2555
		782.6	0.01059	0	0.04696	0.0723	0.2554
		782.7	0.01066	0	0.04676	0.07236	0.2553
		782.8	0.01072	0	0.04658	0.07241	0.2552
		782.9	0.01077	0	0.04641	0.07244	0.2551
		783	0.0108	0	0.04626	0.07243	0.255
		783.1	0.01081	0	0.04612	0.07239	0.2549
		783.2	0.0108	0	0.04601	0.07232	0.2548
		783.3	0.01077	0	0.04591	0.07222	0.2547
		783.4	0.01073	0	0.04582	0.07211	0.2546
		783.5	0.01069	0	0.04574	0.07198	0.2545
		783.6	0.01063	0	0.04567	0.07185	0.2544
		783.7	0.01058	0	0.0456	0.07171	0.2543
		783.8	0.01053	0	0.04554	0.07159	0.2542
		783.9	0.01048	0	0.04547	0.07147	0.2541
		784	0.01044	0	0.04541	0.07138	0.254
		784.1	0.01041	0	0.04534	0.07131	0.2539
		784.2	0.0104	0	0.04526	0.07127	0.2538
		784.3	0.01039	0	0.04518	0.07126	0.2537
		784.4	0.01039	0	0.0451	0.07126	0.2536
		784.5	0.01039	0	0.04501	0.07129	0.2535
		784.6	0.01041	0	0.04491	0.07133	0.2534
		784.7	0.01042	0	0.04481	0.0714	0.2533
		784.8	0.01043	0	0.04471	0.07148	0.2532
		784.9	0.01045	0	0.04459	0.07158	0.2531
		785	0.01046	0	0.04448	0.07168	0.253
		785.1	0.01047	0	0.04435	0.07181	0.2529
		785.2	0.01047	0	0.04423	0.07193	0.2528
		785.3	0.01047	0	0.04409	0.07206	0.2527
		785.4	0.01047	0	0.04396	0.07218	0.2526
		785.5	0.01046	0	0.04382	0.07229	0.2525
		785.6	0.01044	0	0.04367	0.07238	0.2524
		785.7	0.01043	0	0.04353	0.07245	0.2523
		785.8	0.0104	0	0.04338	0.07249	0.2522
		785.9	0.01038	0	0.04323	0.07249	0.2521
		786	0.01034	0	0.04308	0.07245	0.252
		786.1	0.0103	0	0.04293	0.07237	0.2518
		786.2	0.01026	0	0.04278	0.07225	0.2516
		786.3	0.01021	0	0.04263	0.0721	0.2514
		786.4	0.01016	0	0.04248	0.07193	0.2512
		786.5	0.0101	0	0.04234	0.07175	0.251
		786.6	0.01005	0	0.0422	0.07158	0.2508
		786.7	0.00999	0	0.04207	0.07141	0.2506
		786.8	0.00993	0	0.04194	0.07127	0.2504
		786.9	0.00987	0	0.04181	0.07115	0.2502
		787	0.00982	0	0.0417	0.07108	0.25
		787.1	0.00976	0	0.04159	0.07105	0.2498
		787.2	0.00971	0	0.04148	0.07106	0.2496
		787.3	0.00966	0	0.04138	0.07109	0.2494
		787.4	0.00961	0	0.04128	0.07114	0.2492
		787.5	0.00957	0	0.04118	0.07118	0.249
		787.6	0.00954	0	0.04108	0.07122	0.2488
		787.7	0.00951	0	0.04097	0.07123	0.2486
		787.8	0.00949	0	0.04086	0.0712	0.2484
		787.9	0.00948	0	0.04073	0.07113	0.2482
		788	0.00948	0	0.0406	0.071	0.248
		788.1	0.00949	0	0.04045	0.07079	0.2479
		788.2	0.00951	0	0.04029	0.07053	0.2478
		788.3	0.00953	0	0.04012	0.07023	0.2477
		788.4	0.00956	0	0.03995	0.06989	0.2476
		788.5	0.00958	0	0.03977	0.06954	0.2475
		788.6	0.00961	0	0.0396	0.06918	0.2474
		788.7	0.00963	0	0.03943	0.06884	0.2473
		788.8	0.00964	0	0.03926	0.06852	0.2472
		788.9	0.00965	0	0.03911	0.06825	0.2471
		789	0.00964	0	0.03897	0.06803	0.247
		789.1	0.00962	0	0.03884	0.06787	0.2468
		789.2	0.00958	0	0.03872	0.06777	0.2466
		789.3	0.00954	0	0.03862	0.06772	0.2464
		789.4	0.00949	0	0.03852	0.06771	0.2462
		789.5	0.00944	0	0.03843	0.06773	0.246
		789.6	0.00938	0	0.03834	0.06777	0.2458
		789.7	0.00933	0	0.03825	0.06782	0.2456
		789.8	0.00927	0	0.03816	0.06787	0.2454
		789.9	0.00923	0	0.03807	0.06791	0.2452
		790	0.00919	0	0.03797	0.06793	0.245
		790.1	0.00917	0	0.03786	0.06792	0.2448
		790.2	0.00915	0	0.03774	0.06788	0.2446
		790.3	0.00915	0	0.03763	0.06783	0.2444
		790.4	0.00915	0	0.03751	0.06776	0.2442
		790.5	0.00915	0	0.03741	0.06769	0.244
		790.6	0.00916	0	0.03731	0.0676	0.2438
		790.7	0.00918	0	0.03723	0.06752	0.2436
		790.8	0.00919	0	0.03717	0.06744	0.2434
		790.9	0.0092	0	0.03714	0.06737	0.2432
		791	0.00921	0	0.03713	0.06732	0.243
		791.1	0.00922	0	0.03715	0.06728	0.2428
		791.2	0.00922	0	0.0372	0.06726	0.2426
		791.3	0.00923	0	0.03726	0.06724	0.2424
		791.4	0.00923	0	0.03732	0.06723	0.2422
		791.5	0.00922	0	0.03738	0.06721	0.242
		791.6	0.00922	0	0.03742	0.06719	0.2418
		791.7	0.00921	0	0.03743	0.06715	0.2416
		791.8	0.0092	0	0.03741	0.06709	0.2414
		791.9	0.00919	0	0.03735	0.06701	0.2412
		792	0.00918	0	0.03723	0.06689	0.241
		792.1	0.00916	0	0.03705	0.06675	0.2408
		792.2	0.00915	0	0.03682	0.06657	0.2406
		792.3	0.00914	0	0.03654	0.06637	0.2404
		792.4	0.00913	0	0.03625	0.06616	0.2402
		792.5	0.00912	0	0.03593	0.06594	0.24
		792.6	0.00912	0	0.03562	0.06572	0.2398
		792.7	0.00912	0	0.03531	0.06552	0.2396
		792.8	0.00913	0	0.03502	0.06532	0.2394
		792.9	0.00914	0	0.03477	0.06515	0.2392
		793	0.00916	0	0.03457	0.06502	0.239
		793.1	0.00919	0	0.03442	0.06491	0.2388
		793.2	0.00923	0	0.03432	0.06484	0.2386
		793.3	0.00928	0	0.03426	0.06479	0.2384
		793.4	0.00932	0	0.03424	0.06476	0.2382
		793.5	0.00937	0	0.03425	0.06475	0.238
		793.6	0.00942	0	0.03428	0.06473	0.2378
		793.7	0.00946	0	0.03432	0.06471	0.2376
		793.8	0.0095	0	0.03436	0.06468	0.2374
		793.9	0.00953	0	0.0344	0.06464	0.2372
		794	0.00955	0	0.03443	0.06457	0.237
		794.1	0.00956	0	0.03444	0.06447	0.2367
		794.2	0.00956	0	0.03443	0.06435	0.2364
		794.3	0.00955	0	0.03441	0.0642	0.2361
		794.4	0.00953	0	0.03436	0.06403	0.2358
		794.5	0.00951	0	0.0343	0.06385	0.2355
		794.6	0.00949	0	0.03422	0.06365	0.2352
		794.7	0.00946	0	0.03412	0.06344	0.2349
		794.8	0.00944	0	0.034	0.06323	0.2346
		794.9	0.00941	0	0.03387	0.06302	0.2343
		795	0.00938	0	0.03372	0.06281	0.234
		795.1	0.00936	0	0.03355	0.06261	0.2337
		795.2	0.00934	0	0.03337	0.06241	0.2334
		795.3	0.00933	0	0.03318	0.06222	0.2331
		795.4	0.00931	0	0.03299	0.06204	0.2328
		795.5	0.00929	0	0.03281	0.06187	0.2325
		795.6	0.00928	0	0.03263	0.06171	0.2322
		795.7	0.00925	0	0.03247	0.06156	0.2319
		795.8	0.00923	0	0.03232	0.06142	0.2316
		795.9	0.0092	0	0.0322	0.06129	0.2313
		796	0.00917	0	0.03211	0.06118	0.231
		796.1	0.00913	0	0.03205	0.06107	0.2308
		796.2	0.00909	0	0.03202	0.06099	0.2306
		796.3	0.00904	0	0.03202	0.0609	0.2304
		796.4	0.00899	0	0.03203	0.06082	0.2302
		796.5	0.00895	0	0.03205	0.06075	0.23
		796.6	0.0089	0	0.03207	0.06067	0.2298
		796.7	0.00886	0	0.03209	0.06058	0.2296
		796.8	0.00883	0	0.0321	0.06048	0.2294
		796.9	0.0088	0	0.0321	0.06037	0.2292
		797	0.00879	0	0.03208	0.06025	0.229
		797.1	0.00878	0	0.03203	0.0601	0.2287
		797.2	0.00878	0	0.03196	0.05994	0.2284
		797.3	0.0088	0	0.03187	0.05977	0.2281
		797.4	0.00882	0	0.03176	0.05959	0.2278
		797.5	0.00884	0	0.03165	0.05941	0.2275
		797.6	0.00887	0	0.03154	0.05924	0.2272
		797.7	0.0089	0	0.03143	0.05907	0.2269
		797.8	0.00892	0	0.03132	0.05891	0.2266
		797.9	0.00895	0	0.03123	0.05877	0.2263
		798	0.00897	0	0.03115	0.05865	0.226
		798.1	0.00899	0	0.03109	0.05855	0.2257
		798.2	0.00901	0	0.03105	0.05848	0.2254
		798.3	0.00902	0	0.03102	0.05842	0.2251
		798.4	0.00902	0	0.03101	0.05837	0.2248
		798.5	0.00902	0	0.031	0.05834	0.2245
		798.6	0.00903	0	0.031	0.0583	0.2242
		798.7	0.00902	0	0.031	0.05827	0.2239
		798.8	0.00902	0	0.031	0.05823	0.2236
		798.9	0.00902	0	0.03099	0.05818	0.2233
		799	0.00901	0	0.03098	0.05812	0.223
		799.1	0	0	0.03095	0.05805	0.2227
		799.2	0	0	0.03092	0.05796	0.2224
		799.3	0	0	0.03088	0.05786	0.2221
		799.4	0	0	0.03083	0.05775	0.2218
		799.5	0	0	0.03077	0.05763	0.2215
		799.6	0	0	0.03071	0.05752	0.2212
		799.7	0	0	0.03064	0.05741	0.2209
		799.8	0	0	0.03057	0.0573	0.2206
		799.9	0	0	0.0305	0.0572	0.2203
		800	0	0	0.03042	0.05711	0.22
