# Supplementary material for: PICASSO allows ultra-multiplexed fluorescence imaging of spatially overlapping proteins without reference spectra measurements
Source: Nat Commun. 2022 May 5;13:2475. doi: 10.1038/s41467-022-30168-z (PMC9072354; doi:10.1038/s41467-022-30168-z)
Supplement: Supplementary file 11 — Source Data [file 41467_2022_30168_MOESM11_ESM.zip › Source Data 2.xlsx]

## Sheet: Supplementary Figure 1a
Supplementary Figure 1a	CF488A		Channel number	Data1	Data2	Data3	Data4	Data5	Data6	Data7	Data8	Data9	Data10	Data11	Data12	Data13	Data14	Data15	Data16	Data17	Data18	Data19	Data20	Data21	Data22	Data23	Data24	Data25	Data26	Data27	Data28	Data29	Data30	Data31	Data32	Data33	Data34	Data35	Data36	Data37	Data38	Data39	Data40	Data41	Data42	Data43	Data44	Data45	Data46
			1	0.0598	0.04489	0.06595	0.04941	0.05574	0.03266	0.04148	0.02848	0.07831	0.06529	0.02869	0.03704	0.02353	0.02356	0.0388	0.02441	0.04746	0.02214	0.05653	0.03463	0.05104	0.07242	0.03733	0.09409	0.02263	0.01529	0.0371	0.03959	0.04553	0.01312	0.01354	0.01796	0.04626	0.06008	0.01272	0.02867	0.05877	0.0483	0.02522	0.02338	0.03044	0.05703	0.05955	0.05265	0.02743	0.02659
			2	0.06193	0.03346	0.04587	0.04933	0.04778	0.02453	0.03609	0.02472	0.09658	0.05611	0.02471	0.03106	0.01883	0.0205	0.03276	0.02109	0.03662	0.01917	0.04913	0.02884	0.04437	0.05615	0.0367	0.07043	0.02046	0.01376	0.03485	0.03452	0.03986	0.01084	0.0119	0.01561	0.03725	0.05214	0.01078	0.02445	0.05132	0.04473	0.02241	0.01977	0.02644	0.05076	0.05044	0.04657	0.02534	0.02417
			3	0.05797	0.03059	0.05406	0.04646	0.0429	0.02292	0.02928	0.02304	0.05757	0.04273	0.02287	0.02935	0.01944	0.01906	0.03022	0.01864	0.03898	0.0179	0.03839	0.02834	0.04224	0.05186	0.02978	0.07677	0.01777	0.01274	0.03236	0.03219	0.03379	0.01012	0.01108	0.0145	0.03745	0.04837	0.01009	0.02517	0.0427	0.03876	0.02074	0.01925	0.02558	0.0478	0.05325	0.04373	0.02223	0.02265
			4	0.05744	0.0303	0.04232	0.03861	0.05347	0.0253	0.03278	0.02258	0.08757	0.05125	0.02542	0.02815	0.01708	0.02	0.02932	0.01839	0.03356	0.01886	0.0382	0.02632	0.0367	0.05086	0.03032	0.0633	0.01883	0.01247	0.03144	0.0307	0.03605	0.00986	0.0109	0.01384	0.03658	0.04691	0.01027	0.02388	0.04746	0.03735	0.01962	0.01805	0.02355	0.04325	0.04518	0.0422	0.02156	0.02099
			5	0.05891	0.03687	0.04289	0.04739	0.05455	0.02284	0.0296	0.02321	0.0894	0.05246	0.02311	0.03333	0.01735	0.01958	0.03495	0.01887	0.03955	0.01913	0.04538	0.02852	0.04171	0.05033	0.03525	0.06419	0.01827	0.01253	0.02971	0.03206	0.0365	0.01011	0.01133	0.01458	0.0374	0.05553	0.01044	0.02457	0.04317	0.03896	0.02095	0.01941	0.02433	0.04427	0.04652	0.04033	0.02257	0.02167
			6	0.05111	0.03914	0.05673	0.05076	0.04584	0.02852	0.0359	0.02462	0.0963	0.05479	0.02537	0.03507	0.02048	0.02073	0.03708	0.02117	0.04223	0.02069	0.04073	0.03034	0.04507	0.06235	0.03278	0.06999	0.01985	0.01315	0.0321	0.03371	0.03887	0.01089	0.0121	0.01563	0.04017	0.05229	0.0111	0.02428	0.04597	0.04409	0.02247	0.021	0.02721	0.04939	0.05065	0.04256	0.0254	0.02412
			7	0.05472	0.03525	0.06045	0.05394	0.06072	0.02618	0.03351	0.02634	0.07004	0.04814	0.02945	0.0329	0.0215	0.02172	0.03941	0.02115	0.04446	0.0218	0.04307	0.03206	0.0472	0.05797	0.03567	0.07437	0.02108	0.01393	0.03676	0.03582	0.04175	0.0119	0.01288	0.01689	0.0423	0.05427	0.01154	0.0258	0.05338	0.04637	0.02383	0.02179	0.02863	0.05215	0.05384	0.04482	0.02692	0.02422
			8	0.07593	0.04606	0.06776	0.05221	0.05666	0.03043	0.03926	0.03387	0.0817	0.06691	0.03031	0.03755	0.02424	0.02487	0.03959	0.02371	0.04414	0.02429	0.04799	0.03652	0.05387	0.06693	0.04378	0.08417	0.02386	0.01567	0.03898	0.03827	0.04255	0.01353	0.01397	0.01933	0.04828	0.06337	0.01338	0.02888	0.05631	0.04984	0.02681	0.0245	0.0324	0.05841	0.06123	0.05041	0.02862	0.02706
			9	0.06321	0.04132	0.05724	0.05227	0.06841	0.03027	0.04417	0.03288	0.11505	0.0582	0.02977	0.03773	0.02222	0.0247	0.0402	0.02468	0.05009	0.02268	0.04805	0.03503	0.04844	0.06787	0.0398	0.08394	0.02518	0.01549	0.04111	0.03855	0.04644	0.01333	0.01411	0.01901	0.0474	0.06211	0.01367	0.02915	0.06158	0.04939	0.02596	0.02345	0.03129	0.05838	0.0679	0.05503	0.02868	0.02703
			10	0.07483	0.04089	0.0556	0.06042	0.06931	0.03043	0.04354	0.03359	0.11754	0.06745	0.02982	0.03774	0.02247	0.02473	0.04433	0.02477	0.04978	0.02296	0.04881	0.03483	0.05339	0.06711	0.03947	0.09799	0.02518	0.01567	0.03874	0.04074	0.04203	0.01303	0.01435	0.01868	0.04421	0.06317	0.0131	0.02889	0.0566	0.04923	0.02561	0.02358	0.0315	0.05786	0.0618	0.05499	0.02861	0.02906
			11	0.42712	0.44488	0.45147	0.46376	0.48263	0.48353	0.48872	0.49039	0.49718	0.4976	0.50729	0.50877	0.51594	0.52951	0.53223	0.53294	0.53457	0.54584	0.55399	0.56071	0.56084	0.56445	0.56586	0.56669	0.57046	0.57127	0.57512	0.57623	0.58118	0.58457	0.59014	0.59092	0.59298	0.59313	0.59601	0.59702	0.59952	0.60177	0.60352	0.60468	0.60608	0.60788	0.61032	0.61279	0.61445	0.61686
			12	1	1	1	1	1	1	1	1	1	1	1	1	1	1	1	1	1	1	1	1	1	1	1	1	1	1	1	1	1	1	1	1	1	1	1	1	1	1	1	1	1	1	1	1	1	1
			13	0.58447	0.62175	0.5815	0.60483	0.59704	0.65269	0.65047	0.69705	0.58921	0.62321	0.67297	0.64274	0.66344	0.71153	0.67044	0.68128	0.67229	0.70384	0.63401	0.69116	0.692	0.69227	0.66675	0.66645	0.67754	0.7377	0.71421	0.71961	0.69196	0.69824	0.7099	0.74757	0.73969	0.70232	0.71872	0.71574	0.71591	0.73183	0.70019	0.76068	0.7708	0.69748	0.68698	0.70437	0.72412	0.73475
			14	0.47073	0.4893	0.43413	0.47397	0.45458	0.50113	0.50572	0.53899	0.42535	0.47039	0.51892	0.48712	0.4929	0.54148	0.50527	0.50895	0.49797	0.51862	0.48063	0.4956	0.5113	0.44652	0.48559	0.50162	0.48081	0.53305	0.53041	0.53283	0.49535	0.49072	0.49907	0.55317	0.54799	0.52944	0.50341	0.51127	0.51314	0.52669	0.49131	0.56146	0.55475	0.50189	0.47378	0.51088	0.51187	0.51964
			15	0.32329	0.33224	0.31245	0.33071	0.31774	0.33188	0.34505	0.36122	0.33602	0.32141	0.34224	0.31762	0.31489	0.35549	0.33732	0.32548	0.33124	0.3334	0.31526	0.31931	0.34714	0.28876	0.31718	0.35793	0.30047	0.33112	0.34603	0.35066	0.32082	0.30027	0.3078	0.35685	0.3679	0.35764	0.30908	0.32419	0.33649	0.34263	0.31042	0.358	0.35187	0.32902	0.32614	0.3268	0.32816	0.329
			16	0.11787	0.09374	0.09617	0.0966	0.11079	0.08024	0.08657	0.08248	0.11996	0.10097	0.08222	0.08649	0.07024	0.07734	0.09161	0.0711	0.09498	0.07245	0.08959	0.08091	0.09914	0.11121	0.08678	0.12533	0.06546	0.06431	0.08675	0.08676	0.08647	0.05726	0.05893	0.07169	0.09887	0.10816	0.0582	0.07458	0.10006	0.10002	0.07104	0.07662	0.07998	0.09709	0.0998	0.0952	0.07568	0.07351
			17	0.08478	0.06846	0.07659	0.08133	0.07703	0.05108	0.06484	0.05737	0.13815	0.07929	0.05158	0.05812	0.0439	0.04864	0.06703	0.04423	0.06521	0.04327	0.06783	0.05755	0.07513	0.08442	0.06349	0.10549	0.04131	0.03619	0.05962	0.06185	0.0675	0.03127	0.03294	0.04239	0.0721	0.09201	0.0325	0.05211	0.07654	0.07	0.04554	0.0451	0.05238	0.07556	0.08525	0.06997	0.04822	0.04665
			18	0.15333	0.14036	0.15305	0.1419	0.14083	0.12225	0.13654	0.13433	0.20537	0.15199	0.1259	0.12496	0.10986	0.12399	0.13565	0.11433	0.13346	0.11434	0.12686	0.12208	0.1391	0.15265	0.12508	0.18289	0.10149	0.10691	0.13152	0.13256	0.12629	0.09237	0.09547	0.11886	0.14169	0.15844	0.09423	0.11922	0.1421	0.13369	0.10591	0.12026	0.12419	0.12658	0.12711	0.13171	0.11634	0.11391
			19	0.14679	0.13023	0.14793	0.14206	0.13484	0.11568	0.12537	0.1227	0.17062	0.13806	0.115	0.1195	0.09797	0.11405	0.12896	0.10201	0.12786	0.10058	0.12593	0.11227	0.13145	0.13716	0.11808	0.15995	0.08916	0.09539	0.12364	0.12018	0.12135	0.08093	0.08237	0.10581	0.13086	0.15041	0.081	0.1073	0.13496	0.12562	0.09461	0.10799	0.11204	0.11526	0.11593	0.12508	0.10329	0.10163
			20	0.12218	0.09628	0.12496	0.10701	0.1101	0.08779	0.09831	0.09401	0.14913	0.11092	0.08403	0.09327	0.07336	0.08321	0.0959	0.07439	0.10295	0.07268	0.0948	0.08694	0.10167	0.12177	0.09436	0.15245	0.06871	0.06681	0.09313	0.0939	0.09596	0.05647	0.05828	0.07607	0.10547	0.11624	0.05697	0.0827	0.10255	0.10104	0.07099	0.0765	0.08481	0.09305	0.10275	0.09803	0.07669	0.07757
			21	0.12363	0.08437	0.10402	0.10559	0.11386	0.07205	0.08589	0.08207	0.14185	0.10223	0.07085	0.07775	0.0609	0.0704	0.08484	0.06314	0.09207	0.06315	0.08632	0.07472	0.09115	0.11015	0.08065	0.14356	0.05794	0.05427	0.08056	0.08328	0.08626	0.04615	0.04714	0.06257	0.0899	0.10739	0.04604	0.06908	0.0995	0.09036	0.06075	0.06616	0.07118	0.08206	0.09069	0.09292	0.0667	0.0667
			22	0.10318	0.07253	0.08612	0.07817	0.09523	0.05537	0.06311	0.06243	0.11794	0.08413	0.05769	0.06682	0.04548	0.05285	0.07486	0.04813	0.0749	0.04658	0.07992	0.06028	0.07868	0.09236	0.06537	0.10979	0.045	0.03913	0.06391	0.06501	0.06695	0.03298	0.03406	0.04559	0.07229	0.08799	0.03283	0.05398	0.0775	0.07163	0.04721	0.049	0.05525	0.07036	0.0768	0.07331	0.0535	0.05002
			23	0.07584	0.04646	0.06805	0.05324	0.06853	0.03617	0.04483	0.0362	0.08313	0.0685	0.03557	0.03997	0.02509	0.02923	0.04758	0.02759	0.05049	0.02547	0.04977	0.03923	0.05526	0.07152	0.04219	0.09641	0.02658	0.01912	0.04009	0.04109	0.04854	0.01584	0.01678	0.02259	0.0491	0.07036	0.0163	0.0319	0.05509	0.05051	0.02767	0.02638	0.03301	0.05401	0.05858	0.05449	0.03224	0.03015
			24	0.06602	0.03933	0.0573	0.05163	0.05856	0.02556	0.0369	0.02921	0.06891	0.04924	0.02626	0.03269	0.01938	0.02126	0.03906	0.02169	0.04415	0.02104	0.04993	0.03254	0.04712	0.06325	0.03392	0.08502	0.02125	0.01379	0.03462	0.03304	0.03705	0.01123	0.01249	0.01625	0.03786	0.05315	0.01153	0.02716	0.05249	0.04563	0.02186	0.02144	0.02767	0.04699	0.05111	0.04352	0.02605	0.02368
			25	0.04716	0.03011	0.04083	0.0397	0.05304	0.02705	0.03335	0.02663	0.05942	0.05229	0.02611	0.02915	0.01934	0.0208	0.0349	0.0185	0.03428	0.01892	0.03784	0.02738	0.04118	0.05638	0.03398	0.07864	0.01827	0.01238	0.02905	0.03001	0.03328	0.0102	0.01072	0.01445	0.03687	0.04766	0.01099	0.02492	0.04196	0.03813	0.02062	0.01857	0.02367	0.04514	0.05152	0.04301	0.02231	0.02242
			26	0.04416	0.03335	0.03795	0.04386	0.04854	0.02159	0.02661	0.02216	0.05335	0.03918	0.02497	0.03047	0.01646	0.01998	0.02839	0.01777	0.03304	0.01717	0.04173	0.0267	0.03505	0.04524	0.02888	0.06063	0.01678	0.01209	0.02987	0.03054	0.03535	0.01012	0.01114	0.01441	0.0326	0.04424	0.01053	0.02393	0.04348	0.03541	0.01998	0.01763	0.0222	0.03837	0.04747	0.03947	0.02237	0.02174
			27	0.04059	0.03082	0.03555	0.04099	0.03527	0.02429	0.02539	0.02137	0.07774	0.03731	0.02111	0.02954	0.01801	0.01843	0.03127	0.01855	0.03074	0.01677	0.04013	0.02408	0.03261	0.04751	0.02707	0.05655	0.01737	0.01216	0.02843	0.02904	0.0294	0.01002	0.01067	0.01454	0.03116	0.0415	0.01039	0.02166	0.04048	0.03627	0.01882	0.01671	0.02089	0.03892	0.04299	0.03728	0.02013	0.01955
			28	0.03245	0.02547	0.03751	0.03344	0.0275	0.01941	0.0195	0.01945	0.06317	0.03728	0.01656	0.02034	0.01297	0.01478	0.02585	0.01491	0.0296	0.01376	0.02741	0.01957	0.02684	0.03187	0.02513	0.04588	0.01411	0.00995	0.02167	0.02071	0.02363	0.0083	0.00856	0.01193	0.02804	0.03782	0.00838	0.01887	0.0328	0.02742	0.01512	0.01333	0.01729	0.02872	0.02884	0.03107	0.01786	0.01537
			29	0.03236	0.01919	0.02979	0.02667	0.02006	0.01475	0.01404	0.01205	0.02039	0.02169	0.01502	0.01472	0.00967	0.01243	0.01531	0.01145	0.01981	0.01143	0.02074	0.0163	0.02081	0.02412	0.01872	0.04773	0.00951	0.00693	0.01657	0.01721	0.0213	0.00582	0.00622	0.0091	0.02227	0.02954	0.006	0.01322	0.02166	0.0208	0.01095	0.01051	0.01239	0.02216	0.02167	0.02447	0.01275	0.01148
			30	0.02196	0.01334	0.01146	0.01771	0.02024	0.00686	0.01201	0.00688	0.00645	0.01238	0.00726	0.009	0.00814	0.00879	0.01347	0.00692	0.01363	0.00677	0.01982	0.0094	0.01791	0.02053	0.00977	0.03505	0.00647	0.00481	0.01068	0.01121	0.01245	0.0041	0.00423	0.00599	0.01519	0.01488	0.00398	0.00863	0.01301	0.01428	0.00736	0.00764	0.00801	0.0154	0.01356	0.01751	0.00911	0.00737
			31	0.00305	0.0036	0.01035	0.00892	0.00175	0.00501	0.00295	0.00497	0.01566	0.00422	0.00304	0.00362	0.00338	0.00523	0.00713	0.00486	0.01074	0.00465	0.0135	0.00493	0.01111	0.01116	0.00721	0.01255	0.00319	0.0027	0.00584	0.00381	0.00657	0.00216	0.00241	0.00313	0.0067	0.00557	0.00198	0.00629	0.00536	0.01045	0.00433	0.00368	0.00491	0.0085	0.01047	0.00823	0.00527	0.00352
			32	0	0	0	0	0	0	0	0	0	0	0	0	0	0	0	0	0	0	0	0	0	0	0	0	0	0	0	0	0	0	0	0	0	0	0	0	0	0	0	0	0	0	0	0	0	0
[truncated: 18 more columns]

## Sheet: Supplementary Figure 1b
Supplementary Figure 1b	ATTO514		Channel number	Data1	Data2	Data3	Data4	Data5	Data6	Data7	Data8	Data9	Data10	Data11	Data12	Data13	Data14	Data15	Data16	Data17	Data18	Data19	Data20	Data21	Data22	Data23	Data24	Data25	Data26	Data27	Data28	Data29	Data30	Data31	Data32	Data33	Data34	Data35	Data36	Data37	Data38	Data39	Data40	Data41	Data42	Data43	Data44	Data45	Data46
			1	0.10353	0.04831	0.02738	0.0299	0.02841	0.03457	0.0238	0.0289	0.03555	0.02432	0.03212	0.10344	0.05006	0.03632	0.02475	0.01929	0.02151	0.027	0.02869	0.01974	0.02436	0.01752	0.01716	0.08645	0.0239	0.05635	0.02576	0.02426	0.02031	0.0233	0.02835	0.01592	0.02477	0.01881	0.04057	0.0222	0.06176	0.01855	0.02302	0.0227	0.05408	0.04943	0.01618	0.04846	0.04268	0.05876
			2	0.09144	0.04182	0.0232	0.02389	0.02458	0.02923	0.02059	0.02462	0.03269	0.02139	0.02772	0.09903	0.03927	0.03518	0.02113	0.01664	0.01865	0.02348	0.02516	0.01682	0.02054	0.01409	0.01608	0.07993	0.02291	0.04684	0.02414	0.02066	0.01858	0.02009	0.02325	0.01355	0.02038	0.01746	0.03884	0.01934	0.04808	0.01516	0.02108	0.01937	0.05276	0.0512	0.01421	0.04666	0.04116	0.05753
			3	0.06899	0.03929	0.02259	0.02226	0.0234	0.02989	0.01902	0.02124	0.03098	0.02137	0.02872	0.09756	0.03637	0.03288	0.01986	0.01701	0.01754	0.02216	0.02263	0.01591	0.01923	0.01305	0.01462	0.07831	0.01968	0.04232	0.02255	0.01924	0.01638	0.01877	0.0234	0.01248	0.01897	0.01619	0.03814	0.0167	0.04999	0.01517	0.01963	0.01774	0.0513	0.0398	0.0129	0.04563	0.03977	0.0565
			4	0.06737	0.03304	0.02094	0.0217	0.02304	0.02933	0.0185	0.02121	0.03041	0.02095	0.02814	0.09674	0.03953	0.02884	0.01727	0.01506	0.01708	0.02146	0.0224	0.01448	0.01842	0.01282	0.01322	0.07826	0.01908	0.04157	0.02195	0.02076	0.01698	0.01735	0.02111	0.0131	0.01854	0.01565	0.038	0.01775	0.04999	0.01408	0.01816	0.01737	0.05075	0.03913	0.01325	0.04472	0.04015	0.05534
			5	0.08633	0.03969	0.02336	0.02485	0.02355	0.03037	0.01824	0.02191	0.03091	0.01957	0.02632	0.09411	0.03631	0.03352	0.01832	0.01562	0.0176	0.02262	0.02273	0.01489	0.02018	0.01312	0.01454	0.08176	0.02154	0.04325	0.02108	0.02104	0.0173	0.01894	0.02134	0.0136	0.01912	0.01533	0.03869	0.01674	0.04572	0.01516	0.01839	0.01942	0.05122	0.04811	0.01278	0.04508	0.03976	0.05649
			6	0.09079	0.03639	0.02499	0.02645	0.02486	0.03268	0.0192	0.02333	0.03304	0.02278	0.02767	0.09882	0.04324	0.03172	0.01927	0.01663	0.01895	0.02385	0.02465	0.01714	0.02047	0.01452	0.01567	0.08284	0.02244	0.04768	0.02412	0.02093	0.01855	0.02009	0.02472	0.01462	0.02005	0.01661	0.03945	0.01949	0.05417	0.01635	0.02108	0.0193	0.05304	0.05021	0.01434	0.04572	0.04051	0.05647
			7	0.09403	0.03802	0.02629	0.02516	0.02609	0.03132	0.02092	0.02622	0.03196	0.02206	0.03242	0.09659	0.04056	0.03298	0.02248	0.0188	0.01834	0.02521	0.02603	0.01775	0.02288	0.01513	0.01674	0.08457	0.02371	0.06279	0.02559	0.02368	0.01828	0.02117	0.02594	0.01526	0.02245	0.01744	0.03951	0.02025	0.05027	0.01633	0.02228	0.02068	0.05284	0.0516	0.01457	0.04644	0.04139	0.05729
			8	0.08669	0.05017	0.02987	0.03156	0.03008	0.03838	0.02426	0.02964	0.03691	0.02546	0.03303	0.10423	0.04679	0.0424	0.02335	0.02178	0.02135	0.03087	0.02981	0.0205	0.0263	0.01739	0.01938	0.0849	0.02691	0.07127	0.02855	0.02567	0.02111	0.02289	0.0297	0.01719	0.0256	0.02016	0.04094	0.02163	0.05851	0.01892	0.02393	0.02346	0.05514	0.05869	0.01655	0.0491	0.04319	0.05963
			9	0.086	0.04355	0.0299	0.0287	0.03003	0.03882	0.02284	0.02962	0.03689	0.0253	0.03709	0.10058	0.05131	0.03734	0.02545	0.02017	0.02165	0.03093	0.02953	0.0204	0.02626	0.01746	0.01803	0.08501	0.0267	0.05832	0.0264	0.02532	0.02176	0.02371	0.02914	0.01678	0.02594	0.01988	0.04149	0.02182	0.05792	0.01886	0.02516	0.02358	0.05511	0.05904	0.0166	0.04848	0.04328	0.05955
			10	0.08639	0.05062	0.02974	0.02836	0.02968	0.03888	0.02305	0.02943	0.039	0.02691	0.03671	0.10443	0.04649	0.03732	0.02523	0.02007	0.02097	0.03053	0.02971	0.02077	0.02538	0.01681	0.01912	0.08738	0.02469	0.05819	0.02861	0.02543	0.021	0.02399	0.0272	0.01745	0.02447	0.02079	0.04091	0.02343	0.05825	0.01866	0.02514	0.02409	0.05603	0.05138	0.01648	0.04855	0.04355	0.05957
			11	0.13756	0.08761	0.09021	0.07156	0.07345	0.0787	0.07984	0.07291	0.08367	0.07018	0.07572	0.14143	0.09664	0.07916	0.07784	0.06238	0.0654	0.07142	0.07604	0.06926	0.07755	0.06911	0.06126	0.13585	0.07532	0.13476	0.07288	0.07154	0.06884	0.06884	0.07536	0.06663	0.07088	0.06952	0.0882	0.0664	0.12694	0.065	0.08181	0.08337	0.10295	0.11254	0.06357	0.09632	0.08979	0.11571
			12	0.27757	0.25285	0.28898	0.27769	0.27672	0.28349	0.28221	0.28367	0.2877	0.27835	0.28093	0.32211	0.29849	0.28499	0.29877	0.28261	0.28824	0.2844	0.2878	0.29281	0.30375	0.29341	0.28607	0.34698	0.30672	0.36004	0.30068	0.30424	0.30373	0.30228	0.30719	0.30401	0.30285	0.30837	0.32582	0.3031	0.36048	0.30088	0.33171	0.33433	0.33924	0.36355	0.30963	0.33339	0.32874	0.36909
			13	0.50066	0.5343	0.60918	0.61056	0.62087	0.62107	0.62413	0.6261	0.62878	0.62979	0.63162	0.63901	0.6426	0.64725	0.65066	0.65208	0.65369	0.65381	0.66237	0.66626	0.6705	0.67193	0.67344	0.67903	0.68085	0.68325	0.68848	0.6926	0.69683	0.69932	0.70109	0.70111	0.70153	0.71062	0.71138	0.71182	0.71229	0.71466	0.71698	0.71887	0.72759	0.72886	0.7331	0.73789	0.73817	0.73975
			14	1	1	1	1	1	1	1	1	1	1	1	1	1	1	1	1	1	1	1	1	1	1	1	1	1	1	1	1	1	1	1	1	1	1	1	1	1	1	1	1	1	1	1	1	1	1
			15	0.44645	0.44175	0.51196	0.50525	0.51013	0.51237	0.52011	0.51047	0.51305	0.50578	0.52271	0.54552	0.52715	0.52935	0.54043	0.52917	0.52629	0.53341	0.54045	0.53334	0.53495	0.54582	0.54751	0.55802	0.5553	0.57439	0.56021	0.56889	0.56718	0.56905	0.57469	0.56152	0.57571	0.57336	0.57194	0.57615	0.59483	0.57789	0.57946	0.57915	0.58122	0.61744	0.59882	0.59735	0.60061	0.53388
			16	0.15664	0.10167	0.09718	0.0979	0.10035	0.10655	0.09693	0.09668	0.11039	0.09737	0.10636	0.16683	0.12017	0.10719	0.09886	0.09165	0.09478	0.1015	0.1066	0.09376	0.09829	0.09158	0.09338	0.15612	0.10241	0.14969	0.10353	0.10517	0.0997	0.1005	0.10755	0.09458	0.10081	0.0988	0.1181	0.10095	0.14638	0.09814	0.1084	0.10628	0.13091	0.14453	0.09906	0.12748	0.12226	0.12667
			17	0.10868	0.06826	0.05897	0.05704	0.05814	0.06835	0.05528	0.05545	0.06765	0.05615	0.06453	0.12601	0.07872	0.06587	0.05563	0.04811	0.05151	0.05952	0.05895	0.04979	0.05658	0.04334	0.0478	0.1181	0.05713	0.09428	0.05764	0.05713	0.0527	0.05344	0.05939	0.04935	0.05482	0.05163	0.07243	0.05238	0.09468	0.05003	0.05915	0.05958	0.08563	0.09601	0.04856	0.08005	0.07412	0.09989
			18	0.20222	0.16604	0.17765	0.16608	0.15642	0.17536	0.17569	0.16407	0.17085	0.16434	0.17277	0.22362	0.18454	0.16934	0.17713	0.15375	0.1586	0.16788	0.16764	0.16559	0.16885	0.13505	0.15683	0.22285	0.17809	0.23115	0.17379	0.17623	0.16891	0.16886	0.17579	0.16499	0.17167	0.16801	0.1855	0.16738	0.23412	0.16961	0.18891	0.18822	0.19747	0.23784	0.1687	0.1983	0.19362	0.20083
			19	0.18046	0.16038	0.17088	0.15923	0.15333	0.16934	0.16435	0.15498	0.16379	0.14742	0.16364	0.21926	0.17139	0.16296	0.17052	0.14364	0.14598	0.15702	0.15459	0.1533	0.15847	0.12848	0.14834	0.21332	0.16554	0.23673	0.16094	0.16662	0.15638	0.15642	0.16399	0.156	0.16048	0.15903	0.17582	0.15673	0.22622	0.15935	0.17536	0.18183	0.18773	0.22983	0.15667	0.18824	0.1827	0.18747
			20	0.16961	0.12321	0.12483	0.1157	0.10663	0.12346	0.10966	0.11042	0.12047	0.10476	0.11924	0.17595	0.12719	0.12028	0.1197	0.09905	0.10222	0.11263	0.11068	0.1069	0.1129	0.08905	0.09931	0.17181	0.11828	0.18218	0.11183	0.11384	0.10807	0.10835	0.11503	0.10559	0.10965	0.10785	0.1258	0.10759	0.17185	0.10646	0.12164	0.12672	0.13985	0.166	0.10402	0.13824	0.13242	0.14136
			21	0.13463	0.10159	0.10272	0.09239	0.08725	0.09834	0.08903	0.08993	0.09865	0.08276	0.09751	0.15969	0.10995	0.09946	0.09498	0.07668	0.07866	0.09093	0.08763	0.0848	0.09	0.07396	0.07622	0.1466	0.09279	0.15589	0.0912	0.09264	0.08452	0.08549	0.09277	0.08231	0.08675	0.08495	0.1027	0.08421	0.13898	0.08327	0.09589	0.10021	0.11693	0.13613	0.07942	0.1141	0.10843	0.11863
			22	0.11153	0.07763	0.07535	0.06625	0.06399	0.07082	0.06463	0.06313	0.07269	0.05606	0.06844	0.13533	0.08384	0.06934	0.06671	0.05263	0.05425	0.06482	0.06268	0.05817	0.06444	0.05113	0.05104	0.12183	0.06404	0.10672	0.06374	0.06495	0.05783	0.05736	0.06485	0.05384	0.06117	0.05813	0.07678	0.05714	0.11089	0.05537	0.06662	0.06822	0.09154	0.10332	0.05393	0.08628	0.08146	0.09306
			23	0.10521	0.04717	0.03532	0.03573	0.0344	0.04306	0.03072	0.03147	0.04143	0.02988	0.03762	0.10389	0.05393	0.04528	0.02954	0.02573	0.02653	0.03309	0.03386	0.02631	0.03006	0.02194	0.02233	0.09222	0.03063	0.07574	0.03291	0.03073	0.02661	0.02766	0.03432	0.02366	0.02999	0.02617	0.04727	0.02807	0.06808	0.0242	0.03149	0.031	0.06046	0.06657	0.02258	0.05522	0.04972	0.0649
			24	0.09286	0.04344	0.0246	0.02454	0.02592	0.03383	0.0204	0.02326	0.03241	0.02383	0.03224	0.09624	0.04032	0.03548	0.02022	0.0185	0.01967	0.02688	0.02561	0.01716	0.02319	0.01529	0.01657	0.08376	0.02207	0.04857	0.02449	0.02403	0.01931	0.01983	0.02627	0.01485	0.02112	0.01848	0.04034	0.0188	0.05512	0.01701	0.0213	0.0227	0.05357	0.04577	0.01451	0.0475	0.0417	0.05835
			25	0.08643	0.03921	0.02238	0.02487	0.02342	0.02997	0.0184	0.0227	0.0315	0.02013	0.02936	0.09413	0.03986	0.03256	0.01817	0.0166	0.01796	0.02437	0.02585	0.01615	0.02007	0.01315	0.01349	0.08158	0.02003	0.04237	0.02237	0.01989	0.01736	0.01917	0.02149	0.01299	0.01892	0.01634	0.03905	0.01717	0.04975	0.01431	0.02016	0.02019	0.05123	0.0479	0.01316	0.04612	0.04074	0.05688
			26	0.08018	0.03178	0.02282	0.02189	0.02306	0.02946	0.01889	0.02245	0.02842	0.01994	0.02511	0.09281	0.03784	0.02703	0.01986	0.01643	0.01765	0.02355	0.02178	0.01546	0.02001	0.01407	0.01367	0.07807	0.02127	0.03958	0.01962	0.02095	0.01747	0.01776	0.02322	0.01438	0.01951	0.01695	0.03937	0.01795	0.04202	0.01549	0.02048	0.02051	0.05185	0.04629	0.01315	0.04655	0.04084	0.05644
			27	0.07438	0.0368	0.02368	0.02103	0.02016	0.02771	0.02008	0.01974	0.02891	0.01902	0.02711	0.09518	0.03616	0.02561	0.01816	0.01471	0.01716	0.02272	0.0244	0.01672	0.02063	0.01548	0.0135	0.08103	0.01953	0.05074	0.01929	0.01831	0.0162	0.0173	0.02252	0.01473	0.01758	0.01669	0.04021	0.01635	0.03934	0.01545	0.0203	0.02112	0.05308	0.03825	0.01377	0.04656	0.04166	0.05617
			28	0.06236	0.02878	0.01935	0.01692	0.01642	0.02205	0.01729	0.01765	0.0233	0.01652	0.01937	0.0906	0.02548	0.01984	0.01438	0.01315	0.01304	0.01657	0.01617	0.01378	0.01565	0.01261	0.01152	0.07455	0.01524	0.04041	0.01531	0.01504	0.01377	0.01492	0.01834	0.01095	0.01425	0.01257	0.03759	0.01454	0.03654	0.0122	0.0157	0.01528	0.0491	0.03706	0.01025	0.04445	0.03975	0.05283
			29	0.05077	0.01707	0.01408	0.01501	0.01422	0.01712	0.01245	0.01215	0.01642	0.01283	0.01456	0.08347	0.01939	0.01768	0.00991	0.00981	0.01098	0.01466	0.01437	0.00918	0.01271	0.00886	0.00852	0.07037	0.01297	0.03192	0.01164	0.01236	0.01057	0.01035	0.01404	0.00875	0.01163	0.01004	0.0351	0.01076	0.02725	0.00919	0.01148	0.01246	0.04723	0.02261	0.00789	0.04153	0.03696	0.04993
			30	0.04024	0.00997	0.01029	0.01035	0.00972	0.01175	0.00741	0.00983	0.01291	0.00784	0.01237	0.08157	0.01703	0.00889	0.00812	0.00525	0.00719	0.0083	0.00719	0.00608	0.00731	0.00512	0.00474	0.06625	0.00766	0.02138	0.00791	0.00685	0.00711	0.00777	0.00827	0.00552	0.00788	0.00672	0.03278	0.00627	0.01331	0.00528	0.00748	0.00797	0.04335	0.02086	0.00506	0.03896	0.03417	0.04761
			31	0.02796	0.00828	0.00468	0.00679	0.00429	0.00438	0.00456	0.00431	0.00813	0.0042	0.00783	0.07713	0.01076	0.00727	0.00258	0.0033	0.00411	0.00625	0.00293	0.00301	0.00517	0.00296	0.00219	0.06277	0.00569	0.01175	0.00556	0.00433	0.00417	0.00475	0.00434	0.00226	0.00344	0.00407	0.03133	0.00431	0.0104	0.00249	0.00458	0.00423	0.04162	0.00803	0.00229	0.03642	0.03255	0.04444
			32	0	0	0	0	0	0	0	0	0	0	0	0.0722	0	0	0	0	0	0	0	0	0	0	0	0.05871	0	0	0	0	0	0	0	0	0	0	0.02866	0	0	0	0	0	0.03896	0	0	0.03428	0.02977	0.04137
[truncated: 25 more columns]
