# Supplementary material for: PICASSO allows ultra-multiplexed fluorescence imaging of spatially overlapping proteins without reference spectra measurements
Source: Nat Commun. 2022 May 5;13:2475. doi: 10.1038/s41467-022-30168-z (PMC9072354; doi:10.1038/s41467-022-30168-z)
Supplement: Supplementary file 11 — Source Data [file 41467_2022_30168_MOESM11_ESM.zip › Source Data 3.xlsx]

## Sheet: Supplementary Figure 2b
Supplementary Figure 2b	Intensity ratio measured from 3 subregions
		Data point #	Thalamus	Hippocampus	Cortex
		1	2.70318	1.89286	2.01394
		2	2.55104	1.92148	2.15676
		3	3.27759	2.21987	2.086
		4	2.40398	2.63058	1.85132
		5	2.51208	2.07539	2.03931
		6	2.47353	2.11446	2.04504
		7	2.64628	2.39882	2.11201
		8	2.79248	2.44664	1.98062
		9	2.57039	2.65868	1.62321
		10	2.80233	2.1162	1.96455
		11		2.60399	2.00952
		12		2.27208	1.9535
		13		2.2243	2.17078
		14		2.24228	2.153
		15			2.09538
