# Supplementary material for: PICASSO allows ultra-multiplexed fluorescence imaging of spatially overlapping proteins without reference spectra measurements
Source: Nat Commun. 2022 May 5;13:2475. doi: 10.1038/s41467-022-30168-z (PMC9072354; doi:10.1038/s41467-022-30168-z)
Supplement: Supplementary file 11 — Source Data [file 41467_2022_30168_MOESM11_ESM.zip › Source Data 4.xlsx]

## Sheet: Supplementary Figure 5f
Supplementary Figure 5f	Ground-truth α vs. estimated α		Data point #	Ground-truth α	Estimated α
			1	0.5	0.50003
			2	0.55	0.55321
			3	0.6	0.60052
			4	0.65	0.65318
			5	0.7	0.70004
			6	0.75	0.75017
			7	0.8	0.80031
			8	0.85	0.8524
			9	0.9	0.90283
			10	0.95	0.95282
			11	1	1.0022
			12	1.05	1.0525
			13	1.1	1.1003
			14	1.15	1.1505
			15	1.2	1.203
			16	1.25	1.2529
			17	1.3	1.3025
			18	1.35	1.3526
			19	1.4	1.4006
			20	1.45	1.4527
			21	1.5	1.5025
			22	1.55	1.5528
			23	1.6	1.6006
			24	1.65	1.6527
			25	1.7	1.7032
			26	1.75	1.7501
			27	1.8	1.8023
			28	1.85	1.8529
			29	1.9	1.9006
			30	1.95	1.9528
			31	2	2.0032

## Sheet: Supplementary Figure 5g
Supplementary Figure 5g	α estimation error		Data point #	Ground-truth α	α estimation error (%)
			1	0.5	0.006
			2	0.55	0.583636
			3	0.6	0.0866667
			4	0.65	0.489231
			5	0.7	0.00571429
			6	0.75	0.0226667
			7	0.8	0.03875
			8	0.85	0.282353
			9	0.9	0.314444
			10	0.95	0.296842
			11	1	0.22
			12	1.05	0.238095
			13	1.1	0.0272727
			14	1.15	0.0434783
			15	1.2	0.25
			16	1.25	0.232
			17	1.3	0.192308
			18	1.35	0.192593
			19	1.4	0.0428571
			20	1.45	0.186207
			21	1.5	0.166667
			22	1.55	0.180645
			23	1.6	0.0375
			24	1.65	0.163636
			25	1.7	0.188235
			26	1.75	0.00571429
			27	1.8	0.127778
			28	1.85	0.156757
			29	1.9	0.0315789
			30	1.95	0.14359
			31	2	0.16
