# Supplementary material for: PICASSO allows ultra-multiplexed fluorescence imaging of spatially overlapping proteins without reference spectra measurements
Source: Nat Commun. 2022 May 5;13:2475. doi: 10.1038/s41467-022-30168-z (PMC9072354; doi:10.1038/s41467-022-30168-z)
Supplement: Supplementary file 11 — Source Data [file 41467_2022_30168_MOESM11_ESM.zip › Source Data 5.xlsx]

## Sheet: Supplementary Figure 14g
Supplementary Figure 14g	The signal intensities of CF633 before unmixing			CF633
			Sample #	0.1mM	0.05mM	0.025mM	0.0125mM
			1	1338.86	603.866	370.19	182.296
			2	1365.62	734.675	361.78	189.452
			3	1427.76	688.292	362.698	181.123
			4	1331.06	735.708	362.814	174.712
			5	1384.11	760.995	360.937	172.28
			6	1373.04	668.767	379.58	183.342
			7	1279.68	696.354	378.338	171.535
			8	1178.75	740.558	347.802	183.101
			9	1389.29	666.215	343.569	180.791
			10	1421.6	698.143	349.759	177.029
			Average	1348.98	699.357	361.747	179.566
			Standard deviation	70.2834	43.9899	11.558	5.32396

## Sheet: Supplementary Figure 14h
			After unmixing Channel 1						After unmixing Channel 2
Supplementary Figure 14g	The signal intensities of CF633 after unmixing			CF633						CF633
			Sample#	0.1mM	0.05mM	0.025mM	0.0125mM		Sample#	0.1mM	0.05mM	0.025mM	0.0125mM
			1	1346.63	607.548	379.503	191.298		1	4.11	3.305	0.711	0.223
			2	1372.23	736.047	370.457	197.058		2	5.485	5.324	0.725	0.486
			3	1435.45	695.008	372.492	187.112		3	4.945	2.272	0.468	0.487
			4	1338.84	728.726	370.903	179.563		4	4.702	13.604	0.838	0.668
			5	1392.03	759.087	369.144	180.568		5	5.101	8.091	0.743	0.206
			6	1377.98	672.561	396.127	188.715		6	6.659	3.582	0.074	0.582
			7	1287.46	700.563	386.937	176.339		7	4.342	3.763	0.732	0.624
			8	1176.84	741.254	363.365	188.758		8	9.922	5.821	0.067	0.616
			9	1393.8	666.507	351.559	187.405		9	6.999	5.667	0.825	0.382
			10	1419.66	702.588	359.691	183.274		10	10.841	3.346	0.442	0.421
			Average	1354.09	700.989	372.018	186.009		Average	6.3106	5.4775	0.5625	0.4695
			Standard deviation	71.4008	42.1449	12.3183	5.83304		Standard deviation	2.22435	3.14831	0.276076	0.154328
