# Supplementary material for: PICASSO allows ultra-multiplexed fluorescence imaging of spatially overlapping proteins without reference spectra measurements
Source: Nat Commun. 2022 May 5;13:2475. doi: 10.1038/s41467-022-30168-z (PMC9072354; doi:10.1038/s41467-022-30168-z)
Supplement: Supplementary file 11 — Source Data [file 41467_2022_30168_MOESM11_ESM.zip › Source Data 6.xlsx]

## Sheet: Whole region 
													Whole region
# of NeuN+ cells	Cell type	Necab2	Sox2	Rap1gap	CALB2	CALB1	ZNF3	ABAT		Cell type	# of cells			Top1	Top2	Top3
3846	127	1	1	1	1	1	1	1		39	5		Cell type	103	119	117
	115	1	1	0	0	1	1	1		52	1		# of cells	528	422	321
	123	1	1	0	1	1	1	1		53	1		Ratio	13.7285491419657 %	10.9724388975559 %	8.34633385335414 %
	127	1	1	1	1	1	1	1		54	1
	125	1	0	1	1	1	1	1		64	97
	125	1	0	1	1	1	1	1		65	115
	127	1	1	1	1	1	1	1		66	20
	125	1	0	1	1	1	1	1		67	31
	115	1	1	0	0	1	1	1		68	35
	113	1	0	0	0	1	1	1		69	103
	113	1	0	0	0	1	1	1		70	10
	127	1	1	1	1	1	1	1		71	40
	125	1	0	1	1	1	1	1		72	4
	85	1	0	1	0	1	0	1		73	10
	115	1	1	0	0	1	1	1		76	1
	93	1	0	1	1	1	0	1		77	2
	73	1	0	0	1	0	0	1		78	2
	121	1	0	0	1	1	1	1		79	6
	123	1	1	0	1	1	1	1		80	21
	123	1	1	0	1	1	1	1		81	51
	127	1	1	1	1	1	1	1		82	6
	125	1	0	1	1	1	1	1		83	9
	127	1	1	1	1	1	1	1		84	11
	123	1	1	0	1	1	1	1		85	28
	121	1	0	0	1	1	1	1		86	1
	73	1	0	0	1	0	0	1		87	9
	127	1	1	1	1	1	1	1		88	3
	127	1	1	1	1	1	1	1		89	12
	91	1	1	0	1	1	0	1		90	1
	127	1	1	1	1	1	1	1		91	3
	89	1	0	0	1	1	0	1		92	1
	119	1	1	1	0	1	1	1		93	7
	119	1	1	1	0	1	1	1		95	5
	127	1	1	1	1	1	1	1		96	179
	80	0	0	0	0	1	0	1		97	127
	115	1	1	0	0	1	1	1		98	63
	115	1	1	0	0	1	1	1		99	55
	125	1	0	1	1	1	1	1		100	35
	115	1	1	0	0	1	1	1		101	162
	127	1	1	1	1	1	1	1		102	152
	107	1	1	0	1	0	1	1		103	528
	89	1	0	0	1	1	0	1		104	8
	125	1	0	1	1	1	1	1		105	25
	125	1	0	1	1	1	1	1		107	16
	115	1	1	0	0	1	1	1		108	1
	125	1	0	1	1	1	1	1		109	23
	115	1	1	0	0	1	1	1		110	3
	113	1	0	0	0	1	1	1		111	49
	121	1	0	0	1	1	1	1		112	43
	127	1	1	1	1	1	1	1		113	128
	82	0	1	0	0	1	0	1		114	31
	123	1	1	0	1	1	1	1		115	94
	119	1	1	1	0	1	1	1		116	62
	127	1	1	1	1	1	1	1		117	321
	127	1	1	1	1	1	1	1		118	97
	115	1	1	0	0	1	1	1		119	422
	115	1	1	0	0	1	1	1		120	23
	127	1	1	1	1	1	1	1		121	84
	123	1	1	0	1	1	1	1		122	6
	127	1	1	1	1	1	1	1		123	70
	115	1	1	0	0	1	1	1		124	7
	127	1	1	1	1	1	1	1		125	189
	115	1	1	0	0	1	1	1		126	7
	123	1	1	0	1	1	1	1		127	184
	123	1	1	0	1	1	1	1			3846
	102	0	1	1	0	0	1	1
	117	1	0	1	0	1	1	1
	114	0	1	0	0	1	1	1
	125	1	0	1	1	1	1	1
	125	1	0	1	1	1	1	1
	115	1	1	0	0	1	1	1
	115	1	1	0	0	1	1	1
	107	1	1	0	1	0	1	1
	123	1	1	0	1	1	1	1
	115	1	1	0	0	1	1	1
	125	1	0	1	1	1	1	1
	127	1	1	1	1	1	1	1
	98	0	1	0	0	0	1	1
	125	1	0	1	1	1	1	1
	123	1	1	0	1	1	1	1
	119	1	1	1	0	1	1	1
	125	1	0	1	1	1	1	1
	127	1	1	1	1	1	1	1
	121	1	0	0	1	1	1	1
	103	1	1	1	0	0	1	1
	125	1	0	1	1	1	1	1
	123	1	1	0	1	1	1	1
	127	1	1	1	1	1	1	1
	123	1	1	0	1	1	1	1
	114	0	1	0	0	1	1	1
	81	1	0	0	0	1	0	1
	115	1	1	0	0	1	1	1
	117	1	0	1	0	1	1	1
	115	1	1	0	0	1	1	1
	120	0	0	0	1	1	1	1
	123	1	1	0	1	1	1	1
	115	1	1	0	0	1	1	1
	126	0	1	1	1	1	1	1
	115	1	1	0	0	1	1	1
	123	1	1	0	1	1	1	1
	81	1	0	0	0	1	0	1
	115	1	1	0	0	1	1	1
	123	1	1	0	1	1	1	1
	105	1	0	0	1	0	1	1
	119	1	1	1	0	1	1	1
	119	1	1	1	0	1	1	1
	82	0	1	0	0	1	0	1
	113	1	0	0	0	1	1	1
	123	1	1	0	1	1	1	1
	115	1	1	0	0	1	1	1
	119	1	1	1	0	1	1	1
	120	0	0	0	1	1	1	1
	119	1	1	1	0	1	1	1
	119	1	1	1	0	1	1	1
	119	1	1	1	0	1	1	1
	125	1	0	1	1	1	1	1
	127	1	1	1	1	1	1	1
	114	0	1	0	0	1	1	1
	99	1	1	0	0	0	1	1
	103	1	1	1	0	0	1	1
	115	1	1	0	0	1	1	1
	114	0	1	0	0	1	1	1
	123	1	1	0	1	1	1	1
	119	1	1	1	0	1	1	1
	99	1	1	0	0	0	1	1
	113	1	0	0	0	1	1	1
	113	1	0	0	0	1	1	1
	115	1	1	0	0	1	1	1
	107	1	1	0	1	0	1	1
	113	1	0	0	0	1	1	1
	103	1	1	1	0	0	1	1
	127	1	1	1	1	1	1	1
	123	1	1	0	1	1	1	1
	115	1	1	0	0	1	1	1
	119	1	1	1	0	1	1	1
	125	1	0	1	1	1	1	1
	126	0	1	1	1	1	1	1
	115	1	1	0	0	1	1	1
	103	1	1	1	0	0	1	1
	125	1	0	1	1	1	1	1
	103	1	1	1	0	0	1	1
	103	1	1	1	0	0	1	1
	124	0	0	1	1	1	1	1
	127	1	1	1	1	1	1	1
	111	1	1	1	1	0	1	1
	125	1	0	1	1	1	1	1
	90	0	1	0	1	1	0	1
	122	0	1	0	1	1	1	1
	125	1	0	1	1	1	1	1
	123	1	1	0	1	1	1	1
	101	1	0	1	0	0	1	1
	127	1	1	1	1	1	1	1
	127	1	1	1	1	1	1	1
	127	1	1	1	1	1	1	1
	127	1	1	1	1	1	1	1
	103	1	1	1	0	0	1	1
	127	1	1	1	1	1	1	1
	127	1	1	1	1	1	1	1
	123	1	1	0	1	1	1	1
	125	1	0	1	1	1	1	1
	103	1	1	1	0	0	1	1
	127	1	1	1	1	1	1	1
	127	1	1	1	1	1	1	1
	125	1	0	1	1	1	1	1
	127	1	1	1	1	1	1	1
	111	1	1	1	1	0	1	1
	123	1	1	0	1	1	1	1
	117	1	0	1	0	1	1	1
	127	1	1	1	1	1	1	1
	127	1	1	1	1	1	1	1
	125	1	0	1	1	1	1	1
	87	1	1	1	0	1	0	1
	123	1	1	0	1	1	1	1
	103	1	1	1	0	0	1	1
	111	1	1	1	1	0	1	1
	103	1	1	1	0	0	1	1
	123	1	1	0	1	1	1	1
	123	1	1	0	1	1	1	1
	125	1	0	1	1	1	1	1
	115	1	1	0	0	1	1	1
	119	1	1	1	0	1	1	1
	115	1	1	0	0	1	1	1
	125	1	0	1	1	1	1	1
	127	1	1	1	1	1	1	1
	125	1	0	1	1	1	1	1
	72	0	0	0	1	0	0	1
	125	1	0	1	1	1	1	1
	115	1	1	0	0	1	1	1
	121	1	0	0	1	1	1	1
	115	1	1	0	0	1	1	1
	89	1	0	0	1	1	0	1
	111	1	1	1	1	0	1	1
	111	1	1	1	1	0	1	1
	127	1	1	1	1	1	1	1
	96	0	0	0	0	0	1	1
	127	1	1	1	1	1	1	1
	127	1	1	1	1	1	1	1
	113	1	0	0	0	1	1	1
	127	1	1	1	1	1	1	1
	111	1	1	1	1	0	1	1
	125	1	0	1	1	1	1	1
	115	1	1	0	0	1	1	1
	121	1	0	0	1	1	1	1
	127	1	1	1	1	1	1	1
	125	1	0	1	1	1	1	1
	124	0	0	1	1	1	1	1
	119	1	1	1	0	1	1	1
	101	1	0	1	0	0	1	1
	104	0	0	0	1	0	1	1
	125	1	0	1	1	1	1	1
	103	1	1	1	0	0	1	1
	115	1	1	0	0	1	1	1
	123	1	1	0	1	1	1	1
	111	1	1	1	1	0	1	1
	103	1	1	1	0	0	1	1
	111	1	1	1	1	0	1	1
	127	1	1	1	1	1	1	1
	122	0	1	0	1	1	1	1
	125	1	0	1	1	1	1	1
	123	1	1	0	1	1	1	1
	123	1	1	0	1	1	1	1
	103	1	1	1	0	0	1	1
	95	1	1	1	1	1	0	1
	127	1	1	1	1	1	1	1
	127	1	1	1	1	1	1	1
	125	1	0	1	1	1	1	1
	123	1	1	0	1	1	1	1
	125	1	0	1	1	1	1	1
	101	1	0	1	0	0	1	1
	113	1	0	0	0	1	1	1
	79	1	1	1	1	0	0	1
	123	1	1	0	1	1	1	1
	117	1	0	1	0	1	1	1
	103	1	1	1	0	0	1	1
	96	0	0	0	0	0	1	1
	113	1	0	0	0	1	1	1
	115	1	1	0	0	1	1	1
	115	1	1	0	0	1	1	1
	121	1	0	0	1	1	1	1
	115	1	1	0	0	1	1	1
	115	1	1	0	0	1	1	1
	83	1	1	0	0	1	0	1
	115	1	1	0	0	1	1	1
	125	1	0	1	1	1	1	1
	110	0	1	1	1	0	1	1
	115	1	1	0	0	1	1	1
	127	1	1	1	1	1	1	1
	120	0	0	0	1	1	1	1
	127	1	1	1	1	1	1	1
	111	1	1	1	1	0	1	1
	103	1	1	1	0	0	1	1
	125	1	0	1	1	1	1	1
	125	1	0	1	1	1	1	1
	93	1	0	1	1	1	0	1
	120	0	0	0	1	1	1	1
	123	1	1	0	1	1	1	1
	103	1	1	1	0	0	1	1
	125	1	0	1	1	1	1	1
	121	1	0	0	1	1	1	1
	125	1	0	1	1	1	1	1
	125	1	0	1	1	1	1	1
	127	1	1	1	1	1	1	1
	39	1	1	1	0	0	1	0
	73	1	0	0	1	0	0	1
	119	1	1	1	0	1	1	1
	109	1	0	1	1	0	1	1
	107	1	1	0	1	0	1	1
	127	1	1	1	1	1	1	1
	105	1	0	0	1	0	1	1
	107	1	1	0	1	0	1	1
	113	1	0	0	0	1	1	1
	73	1	0	0	1	0	0	1
	127	1	1	1	1	1	1	1
	127	1	1	1	1	1	1	1
	103	1	1	1	0	0	1	1
	111	1	1	1	1	0	1	1
	125	1	0	1	1	1	1	1
	66	0	1	0	0	0	0	1
	101	1	0	1	0	0	1	1
	123	1	1	0	1	1	1	1
	125	1	0	1	1	1	1	1
	127	1	1	1	1	1	1	1
	121	1	0	0	1	1	1	1
	125	1	0	1	1	1	1	1
	127	1	1	1	1	1	1	1
	120	0	0	0	1	1	1	1
	117	1	0	1	0	1	1	1
	111	1	1	1	1	0	1	1
	103	1	1	1	0	0	1	1
	125	1	0	1	1	1	1	1
	127	1	1	1	1	1	1	1
	122	0	1	0	1	1	1	1
	127	1	1	1	1	1	1	1
	101	1	0	1	0	0	1	1
	127	1	1	1	1	1	1	1
	119	1	1	1	0	1	1	1
	111	1	1	1	1	0	1	1
	127	1	1	1	1	1	1	1
	123	1	1	0	1	1	1	1
	125	1	0	1	1	1	1	1
	125	1	0	1	1	1	1	1
	125	1	0	1	1	1	1	1
	109	1	0	1	1	0	1	1
	125	1	0	1	1	1	1	1
	125	1	0	1	1	1	1	1
	119	1	1	1	0	1	1	1
	117	1	0	1	0	1	1	1
	123	1	1	0	1	1	1	1
	121	1	0	0	1	1	1	1
	127	1	1	1	1	1	1	1
	127	1	1	1	1	1	1	1
	121	1	0	0	1	1	1	1
	127	1	1	1	1	1	1	1
	87	1	1	1	0	1	0	1
	119	1	1	1	0	1	1	1
	123	1	1	0	1	1	1	1
	117	1	0	1	0	1	1	1
	121	1	0	0	1	1	1	1
	103	1	1	1	0	0	1	1
	121	1	0	0	1	1	1	1
	123	1	1	0	1	1	1	1
	117	1	0	1	0	1	1	1
	121	1	0	0	1	1	1	1
	127	1	1	1	1	1	1	1
	121	1	0	0	1	1	1	1
	127	1	1	1	1	1	1	1
	125	1	0	1	1	1	1	1
	125	1	0	1	1	1	1	1
	127	1	1	1	1	1	1	1
	125	1	0	1	1	1	1	1
	103	1	1	1	0	0	1	1
	103	1	1	1	0	0	1	1
	123	1	1	0	1	1	1	1
	123	1	1	0	1	1	1	1
	127	1	1	1	1	1	1	1
	123	1	1	0	1	1	1	1
	119	1	1	1	0	1	1	1
	125	1	0	1	1	1	1	1
	125	1	0	1	1	1	1	1
	121	1	0	0	1	1	1	1
	119	1	1	1	0	1	1	1
	103	1	1	1	0	0	1	1
	101	1	0	1	0	0	1	1
	127	1	1	1	1	1	1	1
	125	1	0	1	1	1	1	1
	125	1	0	1	1	1	1	1
	121	1	0	0	1	1	1	1
	103	1	1	1	0	0	1	1
	125	1	0	1	1	1	1	1
	117	1	0	1	0	1	1	1
	125	1	0	1	1	1	1	1
	125	1	0	1	1	1	1	1
	125	1	0	1	1	1	1	1
	109	1	0	1	1	0	1	1
	127	1	1	1	1	1	1	1
	125	1	0	1	1	1	1	1
	95	1	1	1	1	1	0	1
	111	1	1	1	1	0	1	1
	111	1	1	1	1	0	1	1
	119	1	1	1	0	1	1	1
	111	1	1	1	1	0	1	1
	125	1	0	1	1	1	1	1
	127	1	1	1	1	1	1	1
	115	1	1	0	0	1	1	1
	127	1	1	1	1	1	1	1
	111	1	1	1	1	0	1	1
	93	1	0	1	1	1	0	1
	111	1	1	1	1	0	1	1
	127	1	1	1	1	1	1	1
	121	1	0	0	1	1	1	1
	103	1	1	1	0	0	1	1
	127	1	1	1	1	1	1	1
	119	1	1	1	0	1	1	1
	99	1	1	0	0	0	1	1
	97	1	0	0	0	0	1	1
	109	1	0	1	1	0	1	1
	127	1	1	1	1	1	1	1
	125	1	0	1	1	1	1	1
	126	0	1	1	1	1	1	1
	115	1	1	0	0	1	1	1
	97	1	0	0	0	0	1	1
	125	1	0	1	1	1	1	1
	125	1	0	1	1	1	1	1
	115	1	1	0	0	1	1	1
	127	1	1	1	1	1	1	1
	127	1	1	1	1	1	1	1
	120	0	0	0	1	1	1	1
	121	1	0	0	1	1	1	1
	127	1	1	1	1	1	1	1
	127	1	1	1	1	1	1	1
	125	1	0	1	1	1	1	1
	125	1	0	1	1	1	1	1
	113	1	0	0	0	1	1	1
	103	1	1	1	0	0	1	1
	111	1	1	1	1	0	1	1
	121	1	0	0	1	1	1	1
	113	1	0	0	0	1	1	1
	125	1	0	1	1	1	1	1
	125	1	0	1	1	1	1	1
	127	1	1	1	1	1	1	1
	123	1	1	0	1	1	1	1
	107	1	1	0	1	0	1	1
	107	1	1	0	1	0	1	1
	114	0	1	0	0	1	1	1
	127	1	1	1	1	1	1	1
	111	1	1	1	1	0	1	1
	123	1	1	0	1	1	1	1
	127	1	1	1	1	1	1	1
	115	1	1	0	0	1	1	1
	125	1	0	1	1	1	1	1
	121	1	0	0	1	1	1	1
	109	1	0	1	1	0	1	1
	95	1	1	1	1	1	0	1
	125	1	0	1	1	1	1	1
	125	1	0	1	1	1	1	1
	127	1	1	1	1	1	1	1
	93	1	0	1	1	1	0	1
	111	1	1	1	1	0	1	1
	121	1	0	0	1	1	1	1
	117	1	0	1	0	1	1	1
	123	1	1	0	1	1	1	1
	125	1	0	1	1	1	1	1
	109	1	0	1	1	0	1	1
	109	1	0	1	1	0	1	1
	103	1	1	1	0	0	1	1
	111	1	1	1	1	0	1	1
	125	1	0	1	1	1	1	1
	103	1	1	1	0	0	1	1
	127	1	1	1	1	1	1	1
	125	1	0	1	1	1	1	1
	109	1	0	1	1	0	1	1
	119	1	1	1	0	1	1	1
	127	1	1	1	1	1	1	1
	127	1	1	1	1	1	1	1
	127	1	1	1	1	1	1	1
	125	1	0	1	1	1	1	1
	125	1	0	1	1	1	1	1
	127	1	1	1	1	1	1	1
	127	1	1	1	1	1	1	1
	119	1	1	1	0	1	1	1
	127	1	1	1	1	1	1	1
	111	1	1	1	1	0	1	1
	127	1	1	1	1	1	1	1
	111	1	1	1	1	0	1	1
	125	1	0	1	1	1	1	1
	125	1	0	1	1	1	1	1
	123	1	1	0	1	1	1	1
	113	1	0	0	0	1	1	1
	109	1	0	1	1	0	1	1
	127	1	1	1	1	1	1	1
	125	1	0	1	1	1	1	1
	119	1	1	1	0	1	1	1
	103	1	1	1	0	0	1	1
	127	1	1	1	1	1	1	1
	99	1	1	0	0	0	1	1
	127	1	1	1	1	1	1	1
	121	1	0	0	1	1	1	1
	65	1	0	0	0	0	0	1
	125	1	0	1	1	1	1	1
	127	1	1	1	1	1	1	1
	103	1	1	1	0	0	1	1
	127	1	1	1	1	1	1	1
	121	1	0	0	1	1	1	1
	123	1	1	0	1	1	1	1
	121	1	0	0	1	1	1	1
	127	1	1	1	1	1	1	1
	111	1	1	1	1	0	1	1
	125	1	0	1	1	1	1	1
	125	1	0	1	1	1	1	1
	119	1	1	1	0	1	1	1
	127	1	1	1	1	1	1	1
	107	1	1	0	1	0	1	1
	127	1	1	1	1	1	1	1
	95	1	1	1	1	1	0	1
	125	1	0	1	1	1	1	1
	125	1	0	1	1	1	1	1
	127	1	1	1	1	1	1	1
	77	1	0	1	1	0	0	1
	125	1	0	1	1	1	1	1
	125	1	0	1	1	1	1	1
	111	1	1	1	1	0	1	1
	121	1	0	0	1	1	1	1
	125	1	0	1	1	1	1	1
	125	1	0	1	1	1	1	1
	123	1	1	0	1	1	1	1
	125	1	0	1	1	1	1	1
	123	1	1	0	1	1	1	1
	125	1	0	1	1	1	1	1
	127	1	1	1	1	1	1	1
	127	1	1	1	1	1	1	1
	111	1	1	1	1	0	1	1
	121	1	0	0	1	1	1	1
	125	1	0	1	1	1	1	1
	119	1	1	1	0	1	1	1
	125	1	0	1	1	1	1	1
	127	1	1	1	1	1	1	1
	125	1	0	1	1	1	1	1
	127	1	1	1	1	1	1	1
	79	1	1	1	1	0	0	1
	125	1	0	1	1	1	1	1
	109	1	0	1	1	0	1	1
	125	1	0	1	1	1	1	1
	111	1	1	1	1	0	1	1
	127	1	1	1	1	1	1	1
	119	1	1	1	0	1	1	1
	119	1	1	1	0	1	1	1
	119	1	1	1	0	1	1	1
	121	1	0	0	1	1	1	1
	105	1	0	0	1	0	1	1
	125	1	0	1	1	1	1	1
	121	1	0	0	1	1	1	1
	125	1	0	1	1	1	1	1
	119	1	1	1	0	1	1	1
	127	1	1	1	1	1	1	1
	125	1	0	1	1	1	1	1
	127	1	1	1	1	1	1	1
	125	1	0	1	1	1	1	1
	111	1	1	1	1	0	1	1
	121	1	0	0	1	1	1	1
	127	1	1	1	1	1	1	1
	125	1	0	1	1	1	1	1
	121	1	0	0	1	1	1	1
	117	1	0	1	0	1	1	1
	127	1	1	1	1	1	1	1
	125	1	0	1	1	1	1	1
	125	1	0	1	1	1	1	1
	123	1	1	0	1	1	1	1
	127	1	1	1	1	1	1	1
	127	1	1	1	1	1	1	1
	111	1	1	1	1	0	1	1
	119	1	1	1	0	1	1	1
	120	0	0	0	1	1	1	1
	127	1	1	1	1	1	1	1
	127	1	1	1	1	1	1	1
	113	1	0	0	0	1	1	1
	121	1	0	0	1	1	1	1
	121	1	0	0	1	1	1	1
	127	1	1	1	1	1	1	1
	101	1	0	1	0	0	1	1
	113	1	0	0	0	1	1	1
	127	1	1	1	1	1	1	1
	127	1	1	1	1	1	1	1
	96	0	0	0	0	0	1	1
	117	1	0	1	0	1	1	1
	105	1	0	0	1	0	1	1
	127	1	1	1	1	1	1	1
	125	1	0	1	1	1	1	1
	127	1	1	1	1	1	1	1
	125	1	0	1	1	1	1	1
	119	1	1	1	0	1	1	1
	95	1	1	1	1	1	0	1
	111	1	1	1	1	0	1	1
	111	1	1	1	1	0	1	1
	125	1	0	1	1	1	1	1
	115	1	1	0	0	1	1	1
	119	1	1	1	0	1	1	1
	113	1	0	0	0	1	1	1
	125	1	0	1	1	1	1	1
	127	1	1	1	1	1	1	1
	103	1	1	1	0	0	1	1
	126	0	1	1	1	1	1	1
	127	1	1	1	1	1	1	1
	127	1	1	1	1	1	1	1
	120	0	0	0	1	1	1	1
	97	1	0	0	0	0	1	1
	123	1	1	0	1	1	1	1
	79	1	1	1	1	0	0	1
	77	1	0	1	1	0	0	1
	121	1	0	0	1	1	1	1
	117	1	0	1	0	1	1	1
	109	1	0	1	1	0	1	1
	127	1	1	1	1	1	1	1
	121	1	0	0	1	1	1	1
	67	1	1	0	0	0	0	1
	119	1	1	1	0	1	1	1
	119	1	1	1	0	1	1	1
	98	0	1	0	0	0	1	1
	127	1	1	1	1	1	1	1
	127	1	1	1	1	1	1	1
	117	1	0	1	0	1	1	1
	125	1	0	1	1	1	1	1
	125	1	0	1	1	1	1	1
	103	1	1	1	0	0	1	1
	119	1	1	1	0	1	1	1
	117	1	0	1	0	1	1	1
	125	1	0	1	1	1	1	1
	101	1	0	1	0	0	1	1
	125	1	0	1	1	1	1	1
	125	1	0	1	1	1	1	1
	67	1	1	0	0	0	0	1
	127	1	1	1	1	1	1	1
	103	1	1	1	0	0	1	1
	121	1	0	0	1	1	1	1
	119	1	1	1	0	1	1	1
	121	1	0	0	1	1	1	1
	127	1	1	1	1	1	1	1
	119	1	1	1	0	1	1	1
	125	1	0	1	1	1	1	1
	125	1	0	1	1	1	1	1
	109	1	0	1	1	0	1	1
	127	1	1	1	1	1	1	1
	109	1	0	1	1	0	1	1
	125	1	0	1	1	1	1	1
	93	1	0	1	1	1	0	1
	118	0	1	1	0	1	1	1
	127	1	1	1	1	1	1	1
	109	1	0	1	1	0	1	1
	97	1	0	0	0	0	1	1
	111	1	1	1	1	0	1	1
	125	1	0	1	1	1	1	1
	73	1	0	0	1	0	0	1
	81	1	0	0	0	1	0	1
	125	1	0	1	1	1	1	1
	125	1	0	1	1	1	1	1
	99	1	1	0	0	0	1	1
	127	1	1	1	1	1	1	1
	125	1	0	1	1	1	1	1
	125	1	0	1	1	1	1	1
	119	1	1	1	0	1	1	1
	101	1	0	1	0	0	1	1
	121	1	0	0	1	1	1	1
	113	1	0	0	0	1	1	1
	117	1	0	1	0	1	1	1
	125	1	0	1	1	1	1	1
	125	1	0	1	1	1	1	1
	79	1	1	1	1	0	0	1
	127	1	1	1	1	1	1	1
	65	1	0	0	0	0	0	1
	121	1	0	0	1	1	1	1
	111	1	1	1	1	0	1	1
	117	1	0	1	0	1	1	1
	125	1	0	1	1	1	1	1
	119	1	1	1	0	1	1	1
	65	1	0	0	0	0	0	1
	97	1	0	0	0	0	1	1
	127	1	1	1	1	1	1	1
	125	1	0	1	1	1	1	1
	121	1	0	0	1	1	1	1
	121	1	0	0	1	1	1	1
	111	1	1	1	1	0	1	1
	125	1	0	1	1	1	1	1
	125	1	0	1	1	1	1	1
	121	1	0	0	1	1	1	1
	127	1	1	1	1	1	1	1
	118	0	1	1	0	1	1	1
	98	0	1	0	0	0	1	1
	127	1	1	1	1	1	1	1
	127	1	1	1	1	1	1	1
	109	1	0	1	1	0	1	1
	104	0	0	0	1	0	1	1
	111	1	1	1	1	0	1	1
	120	0	0	0	1	1	1	1
	125	1	0	1	1	1	1	1
	121	1	0	0	1	1	1	1
	109	1	0	1	1	0	1	1
	125	1	0	1	1	1	1	1
	105	1	0	0	1	0	1	1
	118	0	1	1	0	1	1	1
	79	1	1	1	1	0	0	1
	125	1	0	1	1	1	1	1
	105	1	0	0	1	0	1	1
	117	1	0	1	0	1	1	1
	121	1	0	0	1	1	1	1
	103	1	1	1	0	0	1	1
	103	1	1	1	0	0	1	1
	117	1	0	1	0	1	1	1
	105	1	0	0	1	0	1	1
	108	0	0	1	1	0	1	1
	111	1	1	1	1	0	1	1
	125	1	0	1	1	1	1	1
	125	1	0	1	1	1	1	1
	125	1	0	1	1	1	1	1
	96	0	0	0	0	0	1	1
	117	1	0	1	0	1	1	1
	117	1	0	1	0	1	1	1
	125	1	0	1	1	1	1	1
	121	1	0	0	1	1	1	1
	105	1	0	0	1	0	1	1
	121	1	0	0	1	1	1	1
	111	1	1	1	1	0	1	1
	80	0	0	0	0	1	0	1
	97	1	0	0	0	0	1	1
	125	1	0	1	1	1	1	1
	112	0	0	0	0	1	1	1
	98	0	1	0	0	0	1	1
	104	0	0	0	1	0	1	1
	97	1	0	0	0	0	1	1
	113	1	0	0	0	1	1	1
	64	0	0	0	0	0	0	1
	117	1	0	1	0	1	1	1
	121	1	0	0	1	1	1	1
	89	1	0	0	1	1	0	1
	105	1	0	0	1	0	1	1
	113	1	0	0	0	1	1	1
	125	1	0	1	1	1	1	1
	125	1	0	1	1	1	1	1
	98	0	1	0	0	0	1	1
	121	1	0	0	1	1	1	1
	97	1	0	0	0	0	1	1
	109	1	0	1	1	0	1	1
	123	1	1	0	1	1	1	1
	113	1	0	0	0	1	1	1
	117	1	0	1	0	1	1	1
	105	1	0	0	1	0	1	1
	127	1	1	1	1	1	1	1
	114	0	1	0	0	1	1	1
	105	1	0	0	1	0	1	1
	96	0	0	0	0	0	1	1
	113	1	0	0	0	1	1	1
	96	0	0	0	0	0	1	1
	111	1	1	1	1	0	1	1
	99	1	1	0	0	0	1	1
	125	1	0	1	1	1	1	1
	98	0	1	0	0	0	1	1
	96	0	0	0	0	0	1	1
	92	0	0	1	1	1	0	1
	65	1	0	0	0	0	0	1
	89	1	0	0	1	1	0	1
	96	0	0	0	0	0	1	1
	99	1	1	0	0	0	1	1
	96	0	0	0	0	0	1	1
	96	0	0	0	0	0	1	1
	113	1	0	0	0	1	1	1
	98	0	1	0	0	0	1	1
	112	0	0	0	0	1	1	1
	101	1	0	1	0	0	1	1
	117	1	0	1	0	1	1	1
	119	1	1	1	0	1	1	1
	96	0	0	0	0	0	1	1
	117	1	0	1	0	1	1	1
	115	1	1	0	0	1	1	1
	98	0	1	0	0	0	1	1
	101	1	0	1	0	0	1	1
	117	1	0	1	0	1	1	1
	64	0	0	0	0	0	0	1
	89	1	0	0	1	1	0	1
	125	1	0	1	1	1	1	1
	127	1	1	1	1	1	1	1
	98	0	1	0	0	0	1	1
	125	1	0	1	1	1	1	1
	123	1	1	0	1	1	1	1
	121	1	0	0	1	1	1	1
	101	1	0	1	0	0	1	1
	101	1	0	1	0	0	1	1
	119	1	1	1	0	1	1	1
	121	1	0	0	1	1	1	1
	65	1	0	0	0	0	0	1
	119	1	1	1	0	1	1	1
	117	1	0	1	0	1	1	1
	117	1	0	1	0	1	1	1
	117	1	0	1	0	1	1	1
	121	1	0	0	1	1	1	1
	127	1	1	1	1	1	1	1
	97	1	0	0	0	0	1	1
	113	1	0	0	0	1	1	1
	125	1	0	1	1	1	1	1
	125	1	0	1	1	1	1	1
	117	1	0	1	0	1	1	1
	127	1	1	1	1	1	1	1
	64	0	0	0	0	0	0	1
	64	0	0	0	0	0	0	1
	100	0	0	1	0	0	1	1
	117	1	0	1	0	1	1	1
	121	1	0	0	1	1	1	1
	65	1	0	0	0	0	0	1
	97	1	0	0	0	0	1	1
	96	0	0	0	0	0	1	1
	117	1	0	1	0	1	1	1
	105	1	0	0	1	0	1	1
	117	1	0	1	0	1	1	1
	125	1	0	1	1	1	1	1
	64	0	0	0	0	0	0	1
	117	1	0	1	0	1	1	1
	102	0	1	1	0	0	1	1
	113	1	0	0	0	1	1	1
	113	1	0	0	0	1	1	1
	117	1	0	1	0	1	1	1
	117	1	0	1	0	1	1	1
	113	1	0	0	0	1	1	1
	121	1	0	0	1	1	1	1
	121	1	0	0	1	1	1	1
	125	1	0	1	1	1	1	1
	112	0	0	0	0	1	1	1
	64	0	0	0	0	0	0	1
	112	0	0	0	0	1	1	1
	123	1	1	0	1	1	1	1
	113	1	0	0	0	1	1	1
	125	1	0	1	1	1	1	1
	96	0	0	0	0	0	1	1
	117	1	0	1	0	1	1	1
	97	1	0	0	0	0	1	1
	105	1	0	0	1	0	1	1
	96	0	0	0	0	0	1	1
	81	1	0	0	0	1	0	1
	73	1	0	0	1	0	0	1
	97	1	0	0	0	0	1	1
	117	1	0	1	0	1	1	1
	101	1	0	1	0	0	1	1
	121	1	0	0	1	1	1	1
	97	1	0	0	0	0	1	1
	98	0	1	0	0	0	1	1
	112	0	0	0	0	1	1	1
	121	1	0	0	1	1	1	1
	125	1	0	1	1	1	1	1
	125	1	0	1	1	1	1	1
	117	1	0	1	0	1	1	1
	112	0	0	0	0	1	1	1
	125	1	0	1	1	1	1	1
	96	0	0	0	0	0	1	1
	125	1	0	1	1	1	1	1
	96	0	0	0	0	0	1	1
	117	1	0	1	0	1	1	1
	117	1	0	1	0	1	1	1
	114	0	1	0	0	1	1	1
	121	1	0	0	1	1	1	1
	105	1	0	0	1	0	1	1
	97	1	0	0	0	0	1	1
	117	1	0	1	0	1	1	1
	121	1	0	0	1	1	1	1
	105	1	0	0	1	0	1	1
	97	1	0	0	0	0	1	1
	64	0	0	0	0	0	0	1
	119	1	1	1	0	1	1	1
	97	1	0	0	0	0	1	1
	125	1	0	1	1	1	1	1
	102	0	1	1	0	0	1	1
	102	0	1	1	0	0	1	1
	87	1	1	1	0	1	0	1
	113	1	0	0	0	1	1	1
	125	1	0	1	1	1	1	1
	64	0	0	0	0	0	0	1
	116	0	0	1	0	1	1	1
	98	0	1	0	0	0	1	1
	64	0	0	0	0	0	0	1
	109	1	0	1	1	0	1	1
	105	1	0	0	1	0	1	1
	101	1	0	1	0	0	1	1
	116	0	0	1	0	1	1	1
	114	0	1	0	0	1	1	1
	119	1	1	1	0	1	1	1
	105	1	0	0	1	0	1	1
	97	1	0	0	0	0	1	1
	117	1	0	1	0	1	1	1
	117	1	0	1	0	1	1	1
	98	0	1	0	0	0	1	1
	97	1	0	0	0	0	1	1
	97	1	0	0	0	0	1	1
	102	0	1	1	0	0	1	1
	96	0	0	0	0	0	1	1
	121	1	0	0	1	1	1	1
	97	1	0	0	0	0	1	1
	65	1	0	0	0	0	0	1
	117	1	0	1	0	1	1	1
	113	1	0	0	0	1	1	1
	113	1	0	0	0	1	1	1
	105	1	0	0	1	0	1	1
	99	1	1	0	0	0	1	1
	98	0	1	0	0	0	1	1
	113	1	0	0	0	1	1	1
	65	1	0	0	0	0	0	1
	125	1	0	1	1	1	1	1
	125	1	0	1	1	1	1	1
	105	1	0	0	1	0	1	1
	96	0	0	0	0	0	1	1
	98	0	1	0	0	0	1	1
	96	0	0	0	0	0	1	1
	69	1	0	1	0	0	0	1
	118	0	1	1	0	1	1	1
	113	1	0	0	0	1	1	1
	105	1	0	0	1	0	1	1
	65	1	0	0	0	0	0	1
	65	1	0	0	0	0	0	1
	113	1	0	0	0	1	1	1
	89	1	0	0	1	1	0	1
	99	1	1	0	0	0	1	1
	125	1	0	1	1	1	1	1
	109	1	0	1	1	0	1	1
	100	0	0	1	0	0	1	1
	121	1	0	0	1	1	1	1
	101	1	0	1	0	0	1	1
	97	1	0	0	0	0	1	1
	101	1	0	1	0	0	1	1
	113	1	0	0	0	1	1	1
	65	1	0	0	0	0	0	1
	116	0	0	1	0	1	1	1
	117	1	0	1	0	1	1	1
	101	1	0	1	0	0	1	1
	99	1	1	0	0	0	1	1
	117	1	0	1	0	1	1	1
	99	1	1	0	0	0	1	1
	87	1	1	1	0	1	0	1
	117	1	0	1	0	1	1	1
	125	1	0	1	1	1	1	1
	97	1	0	0	0	0	1	1
	116	0	0	1	0	1	1	1
	116	0	0	1	0	1	1	1
	101	1	0	1	0	0	1	1
	121	1	0	0	1	1	1	1
	69	1	0	1	0	0	0	1
	125	1	0	1	1	1	1	1
	119	1	1	1	0	1	1	1
	67	1	1	0	0	0	0	1
	97	1	0	0	0	0	1	1
	117	1	0	1	0	1	1	1
	64	0	0	0	0	0	0	1
	117	1	0	1	0	1	1	1
	121	1	0	0	1	1	1	1
	65	1	0	0	0	0	0	1
	112	0	0	0	0	1	1	1
	113	1	0	0	0	1	1	1
	117	1	0	1	0	1	1	1
	97	1	0	0	0	0	1	1
	65	1	0	0	0	0	0	1
	99	1	1	0	0	0	1	1
	65	1	0	0	0	0	0	1
	111	1	1	1	1	0	1	1
	121	1	0	0	1	1	1	1
	113	1	0	0	0	1	1	1
	69	1	0	1	0	0	0	1
	96	0	0	0	0	0	1	1
	102	0	1	1	0	0	1	1
	64	0	0	0	0	0	0	1
	117	1	0	1	0	1	1	1
	117	1	0	1	0	1	1	1
	98	0	1	0	0	0	1	1
	67	1	1	0	0	0	0	1
	96	0	0	0	0	0	1	1
	125	1	0	1	1	1	1	1
	83	1	1	0	0	1	0	1
	65	1	0	0	0	0	0	1
	120	0	0	0	1	1	1	1
	116	0	0	1	0	1	1	1
	119	1	1	1	0	1	1	1
	112	0	0	0	0	1	1	1
	117	1	0	1	0	1	1	1
	101	1	0	1	0	0	1	1
	121	1	0	0	1	1	1	1
	97	1	0	0	0	0	1	1
	81	1	0	0	0	1	0	1
	65	1	0	0	0	0	0	1
	113	1	0	0	0	1	1	1
	114	0	1	0	0	1	1	1
	113	1	0	0	0	1	1	1
	81	1	0	0	0	1	0	1
	101	1	0	1	0	0	1	1
	105	1	0	0	1	0	1	1
	123	1	1	0	1	1	1	1
	120	0	0	0	1	1	1	1
	105	1	0	0	1	0	1	1
	127	1	1	1	1	1	1	1
	116	0	0	1	0	1	1	1
	117	1	0	1	0	1	1	1
	119	1	1	1	0	1	1	1
	119	1	1	1	0	1	1	1
	117	1	0	1	0	1	1	1
	127	1	1	1	1	1	1	1
	117	1	0	1	0	1	1	1
	117	1	0	1	0	1	1	1
	115	1	1	0	0	1	1	1
	116	0	0	1	0	1	1	1
	64	0	0	0	0	0	0	1
	115	1	1	0	0	1	1	1
	119	1	1	1	0	1	1	1
	115	1	1	0	0	1	1	1
	120	0	0	0	1	1	1	1
	98	0	1	0	0	0	1	1
	72	0	0	0	1	0	0	1
	125	1	0	1	1	1	1	1
	99	1	1	0	0	0	1	1
	113	1	0	0	0	1	1	1
	113	1	0	0	0	1	1	1
	118	0	1	1	0	1	1	1
	117	1	0	1	0	1	1	1
	116	0	0	1	0	1	1	1
	112	0	0	0	0	1	1	1
	113	1	0	0	0	1	1	1
	97	1	0	0	0	0	1	1
	103	1	1	1	0	0	1	1
	98	0	1	0	0	0	1	1
	121	1	0	0	1	1	1	1
	117	1	0	1	0	1	1	1
	122	0	1	0	1	1	1	1
	91	1	1	0	1	1	0	1
	97	1	0	0	0	0	1	1
	118	0	1	1	0	1	1	1
	113	1	0	0	0	1	1	1
	116	0	0	1	0	1	1	1
	117	1	0	1	0	1	1	1
	122	0	1	0	1	1	1	1
	113	1	0	0	0	1	1	1
	120	0	0	0	1	1	1	1
	109	1	0	1	1	0	1	1
	117	1	0	1	0	1	1	1
	124	0	0	1	1	1	1	1
	119	1	1	1	0	1	1	1
	119	1	1	1	0	1	1	1
	113	1	0	0	0	1	1	1
	96	0	0	0	0	0	1	1
	113	1	0	0	0	1	1	1
	117	1	0	1	0	1	1	1
	116	0	0	1	0	1	1	1
	113	1	0	0	0	1	1	1
	117	1	0	1	0	1	1	1
	117	1	0	1	0	1	1	1
	117	1	0	1	0	1	1	1
	118	0	1	1	0	1	1	1
	117	1	0	1	0	1	1	1
	119	1	1	1	0	1	1	1
	117	1	0	1	0	1	1	1
	117	1	0	1	0	1	1	1
	96	0	0	0	0	0	1	1
	104	0	0	0	1	0	1	1
	96	0	0	0	0	0	1	1
	81	1	0	0	0	1	0	1
	123	1	1	0	1	1	1	1
	121	1	0	0	1	1	1	1
	81	1	0	0	0	1	0	1
	117	1	0	1	0	1	1	1
	113	1	0	0	0	1	1	1
	96	0	0	0	0	0	1	1
	105	1	0	0	1	0	1	1
	96	0	0	0	0	0	1	1
	112	0	0	0	0	1	1	1
	115	1	1	0	0	1	1	1
	101	1	0	1	0	0	1	1
	83	1	1	0	0	1	0	1
	96	0	0	0	0	0	1	1
	96	0	0	0	0	0	1	1
	101	1	0	1	0	0	1	1
	116	0	0	1	0	1	1	1
	124	0	0	1	1	1	1	1
	101	1	0	1	0	0	1	1
	107	1	1	0	1	0	1	1
	101	1	0	1	0	0	1	1
	116	0	0	1	0	1	1	1
	117	1	0	1	0	1	1	1
	117	1	0	1	0	1	1	1
	117	1	0	1	0	1	1	1
	113	1	0	0	0	1	1	1
	85	1	0	1	0	1	0	1
	120	0	0	0	1	1	1	1
	97	1	0	0	0	0	1	1
	117	1	0	1	0	1	1	1
	117	1	0	1	0	1	1	1
	115	1	1	0	0	1	1	1
	85	1	0	1	0	1	0	1
	67	1	1	0	0	0	0	1
	101	1	0	1	0	0	1	1
	83	1	1	0	0	1	0	1
	98	0	1	0	0	0	1	1
	116	0	0	1	0	1	1	1
	119	1	1	1	0	1	1	1
	117	1	0	1	0	1	1	1
	81	1	0	0	0	1	0	1
	117	1	0	1	0	1	1	1
	117	1	0	1	0	1	1	1
	117	1	0	1	0	1	1	1
	117	1	0	1	0	1	1	1
	115	1	1	0	0	1	1	1
	113	1	0	0	0	1	1	1
	117	1	0	1	0	1	1	1
	117	1	0	1	0	1	1	1
	81	1	0	0	0	1	0	1
	117	1	0	1	0	1	1	1
	69	1	0	1	0	0	0	1
	113	1	0	0	0	1	1	1
	120	0	0	0	1	1	1	1
	117	1	0	1	0	1	1	1
	112	0	0	0	0	1	1	1
	113	1	0	0	0	1	1	1
	117	1	0	1	0	1	1	1
	119	1	1	1	0	1	1	1
	113	1	0	0	0	1	1	1
	96	0	0	0	0	0	1	1
	64	0	0	0	0	0	0	1
	97	1	0	0	0	0	1	1
	115	1	1	0	0	1	1	1
	113	1	0	0	0	1	1	1
	113	1	0	0	0	1	1	1
	80	0	0	0	0	1	0	1
	114	0	1	0	0	1	1	1
	117	1	0	1	0	1	1	1
	118	0	1	1	0	1	1	1
	96	0	0	0	0	0	1	1
	64	0	0	0	0	0	0	1
	113	1	0	0	0	1	1	1
	117	1	0	1	0	1	1	1
	104	0	0	0	1	0	1	1
	117	1	0	1	0	1	1	1
	117	1	0	1	0	1	1	1
	119	1	1	1	0	1	1	1
	119	1	1	1	0	1	1	1
	117	1	0	1	0	1	1	1
	117	1	0	1	0	1	1	1
	96	0	0	0	0	0	1	1
	117	1	0	1	0	1	1	1
	117	1	0	1	0	1	1	1
	84	0	0	1	0	1	0	1
	116	0	0	1	0	1	1	1
	115	1	1	0	0	1	1	1
	117	1	0	1	0	1	1	1
	112	0	0	0	0	1	1	1
	116	0	0	1	0	1	1	1
	116	0	0	1	0	1	1	1
	117	1	0	1	0	1	1	1
	84	0	0	1	0	1	0	1
	117	1	0	1	0	1	1	1
	117	1	0	1	0	1	1	1
	113	1	0	0	0	1	1	1
	101	1	0	1	0	0	1	1
	125	1	0	1	1	1	1	1
	116	0	0	1	0	1	1	1
	64	0	0	0	0	0	0	1
	96	0	0	0	0	0	1	1
	112	0	0	0	0	1	1	1
	96	0	0	0	0	0	1	1
	117	1	0	1	0	1	1	1
	117	1	0	1	0	1	1	1
	117	1	0	1	0	1	1	1
	112	0	0	0	0	1	1	1
	113	1	0	0	0	1	1	1
	65	1	0	0	0	0	0	1
	71	1	1	1	0	0	0	1
	118	0	1	1	0	1	1	1
	117	1	0	1	0	1	1	1
	117	1	0	1	0	1	1	1
	117	1	0	1	0	1	1	1
	117	1	0	1	0	1	1	1
	117	1	0	1	0	1	1	1
	64	0	0	0	0	0	0	1
	116	0	0	1	0	1	1	1
	100	0	0	1	0	0	1	1
	113	1	0	0	0	1	1	1
	117	1	0	1	0	1	1	1
	69	1	0	1	0	0	0	1
	113	1	0	0	0	1	1	1
	113	1	0	0	0	1	1	1
	80	0	0	0	0	1	0	1
	113	1	0	0	0	1	1	1
	119	1	1	1	0	1	1	1
	113	1	0	0	0	1	1	1
	117	1	0	1	0	1	1	1
	117	1	0	1	0	1	1	1
	117	1	0	1	0	1	1	1
	64	0	0	0	0	0	0	1
	112	0	0	0	0	1	1	1
	113	1	0	0	0	1	1	1
	119	1	1	1	0	1	1	1
	119	1	1	1	0	1	1	1
	124	0	0	1	1	1	1	1
	97	1	0	0	0	0	1	1
	112	0	0	0	0	1	1	1
	117	1	0	1	0	1	1	1
	85	1	0	1	0	1	0	1
	99	1	1	0	0	0	1	1
	117	1	0	1	0	1	1	1
	100	0	0	1	0	0	1	1
	117	1	0	1	0	1	1	1
	98	0	1	0	0	0	1	1
	81	1	0	0	0	1	0	1
	115	1	1	0	0	1	1	1
	107	1	1	0	1	0	1	1
	115	1	1	0	0	1	1	1
	81	1	0	0	0	1	0	1
	81	1	0	0	0	1	0	1
	119	1	1	1	0	1	1	1
	117	1	0	1	0	1	1	1
	85	1	0	1	0	1	0	1
	119	1	1	1	0	1	1	1
	96	0	0	0	0	0	1	1
	119	1	1	1	0	1	1	1
	96	0	0	0	0	0	1	1
	117	1	0	1	0	1	1	1
	117	1	0	1	0	1	1	1
	64	0	0	0	0	0	0	1
	97	1	0	0	0	0	1	1
	117	1	0	1	0	1	1	1
	117	1	0	1	0	1	1	1
	68	0	0	1	0	0	0	1
	85	1	0	1	0	1	0	1
	113	1	0	0	0	1	1	1
	117	1	0	1	0	1	1	1
	103	1	1	1	0	0	1	1
	105	1	0	0	1	0	1	1
	65	1	0	0	0	0	0	1
	98	0	1	0	0	0	1	1
	117	1	0	1	0	1	1	1
	81	1	0	0	0	1	0	1
	64	0	0	0	0	0	0	1
	119	1	1	1	0	1	1	1
	118	0	1	1	0	1	1	1
	115	1	1	0	0	1	1	1
	113	1	0	0	0	1	1	1
	112	0	0	0	0	1	1	1
	112	0	0	0	0	1	1	1
	117	1	0	1	0	1	1	1
	117	1	0	1	0	1	1	1
	96	0	0	0	0	0	1	1
	119	1	1	1	0	1	1	1
	113	1	0	0	0	1	1	1
	117	1	0	1	0	1	1	1
	117	1	0	1	0	1	1	1
	102	0	1	1	0	0	1	1
	120	0	0	0	1	1	1	1
	113	1	0	0	0	1	1	1
	117	1	0	1	0	1	1	1
	113	1	0	0	0	1	1	1
	65	1	0	0	0	0	0	1
	80	0	0	0	0	1	0	1
	120	0	0	0	1	1	1	1
	117	1	0	1	0	1	1	1
	64	0	0	0	0	0	0	1
	112	0	0	0	0	1	1	1
	117	1	0	1	0	1	1	1
	113	1	0	0	0	1	1	1
	120	0	0	0	1	1	1	1
	101	1	0	1	0	0	1	1
	113	1	0	0	0	1	1	1
	117	1	0	1	0	1	1	1
	117	1	0	1	0	1	1	1
	117	1	0	1	0	1	1	1
	65	1	0	0	0	0	0	1
	117	1	0	1	0	1	1	1
	117	1	0	1	0	1	1	1
	80	0	0	0	0	1	0	1
	117	1	0	1	0	1	1	1
	96	0	0	0	0	0	1	1
	113	1	0	0	0	1	1	1
	117	1	0	1	0	1	1	1
	96	0	0	0	0	0	1	1
	117	1	0	1	0	1	1	1
	117	1	0	1	0	1	1	1
	118	0	1	1	0	1	1	1
	117	1	0	1	0	1	1	1
	112	0	0	0	0	1	1	1
	115	1	1	0	0	1	1	1
	113	1	0	0	0	1	1	1
	117	1	0	1	0	1	1	1
	96	0	0	0	0	0	1	1
	98	0	1	0	0	0	1	1
	117	1	0	1	0	1	1	1
	83	1	1	0	0	1	0	1
	52	0	0	1	0	1	1	0
	117	1	0	1	0	1	1	1
	117	1	0	1	0	1	1	1
	99	1	1	0	0	0	1	1
	96	0	0	0	0	0	1	1
	81	1	0	0	0	1	0	1
	117	1	0	1	0	1	1	1
	96	0	0	0	0	0	1	1
	115	1	1	0	0	1	1	1
	117	1	0	1	0	1	1	1
	117	1	0	1	0	1	1	1
	117	1	0	1	0	1	1	1
	112	0	0	0	0	1	1	1
	81	1	0	0	0	1	0	1
	117	1	0	1	0	1	1	1
	117	1	0	1	0	1	1	1
	117	1	0	1	0	1	1	1
	117	1	0	1	0	1	1	1
	119	1	1	1	0	1	1	1
	117	1	0	1	0	1	1	1
	117	1	0	1	0	1	1	1
	117	1	0	1	0	1	1	1
	125	1	0	1	1	1	1	1
	96	0	0	0	0	0	1	1
	112	0	0	0	0	1	1	1
	112	0	0	0	0	1	1	1
	117	1	0	1	0	1	1	1
	117	1	0	1	0	1	1	1
	113	1	0	0	0	1	1	1
	113	1	0	0	0	1	1	1
	117	1	0	1	0	1	1	1
	80	0	0	0	0	1	0	1
	100	0	0	1	0	0	1	1
	117	1	0	1	0	1	1	1
	117	1	0	1	0	1	1	1
	116	0	0	1	0	1	1	1
	116	0	0	1	0	1	1	1
	98	0	1	0	0	0	1	1
	117	1	0	1	0	1	1	1
	64	0	0	0	0	0	0	1
	112	0	0	0	0	1	1	1
	116	0	0	1	0	1	1	1
	119	1	1	1	0	1	1	1
	116	0	0	1	0	1	1	1
	118	0	1	1	0	1	1	1
	117	1	0	1	0	1	1	1
	117	1	0	1	0	1	1	1
	112	0	0	0	0	1	1	1
	96	0	0	0	0	0	1	1
	117	1	0	1	0	1	1	1
	64	0	0	0	0	0	0	1
	118	0	1	1	0	1	1	1
	113	1	0	0	0	1	1	1
	98	0	1	0	0	0	1	1
	117	1	0	1	0	1	1	1
	64	0	0	0	0	0	0	1
	65	1	0	0	0	0	0	1
	117	1	0	1	0	1	1	1
	117	1	0	1	0	1	1	1
	102	0	1	1	0	0	1	1
	117	1	0	1	0	1	1	1
	114	0	1	0	0	1	1	1
	117	1	0	1	0	1	1	1
	112	0	0	0	0	1	1	1
	119	1	1	1	0	1	1	1
	119	1	1	1	0	1	1	1
	117	1	0	1	0	1	1	1
	97	1	0	0	0	0	1	1
	97	1	0	0	0	0	1	1
	117	1	0	1	0	1	1	1
	101	1	0	1	0	0	1	1
	117	1	0	1	0	1	1	1
	117	1	0	1	0	1	1	1
	117	1	0	1	0	1	1	1
	125	1	0	1	1	1	1	1
	118	0	1	1	0	1	1	1
	111	1	1	1	1	0	1	1
	96	0	0	0	0	0	1	1
	113	1	0	0	0	1	1	1
	69	1	0	1	0	0	0	1
	96	0	0	0	0	0	1	1
	78	0	1	1	1	0	0	1
	119	1	1	1	0	1	1	1
	96	0	0	0	0	0	1	1
	119	1	1	1	0	1	1	1
	117	1	0	1	0	1	1	1
	116	0	0	1	0	1	1	1
	81	1	0	0	0	1	0	1
	97	1	0	0	0	0	1	1
	117	1	0	1	0	1	1	1
	117	1	0	1	0	1	1	1
	116	0	0	1	0	1	1	1
	65	1	0	0	0	0	0	1
	120	0	0	0	1	1	1	1
	117	1	0	1	0	1	1	1
	81	1	0	0	0	1	0	1
	117	1	0	1	0	1	1	1
	117	1	0	1	0	1	1	1
	119	1	1	1	0	1	1	1
	85	1	0	1	0	1	0	1
	112	0	0	0	0	1	1	1
	96	0	0	0	0	0	1	1
	100	0	0	1	0	0	1	1
	117	1	0	1	0	1	1	1
	117	1	0	1	0	1	1	1
	125	1	0	1	1	1	1	1
	81	1	0	0	0	1	0	1
	125	1	0	1	1	1	1	1
	81	1	0	0	0	1	0	1
	113	1	0	0	0	1	1	1
	85	1	0	1	0	1	0	1
	118	0	1	1	0	1	1	1
	113	1	0	0	0	1	1	1
	101	1	0	1	0	0	1	1
	117	1	0	1	0	1	1	1
	127	1	1	1	1	1	1	1
	117	1	0	1	0	1	1	1
	98	0	1	0	0	0	1	1
	113	1	0	0	0	1	1	1
	117	1	0	1	0	1	1	1
	89	1	0	0	1	1	0	1
	115	1	1	0	0	1	1	1
	98	0	1	0	0	0	1	1
	115	1	1	0	0	1	1	1
	113	1	0	0	0	1	1	1
	116	0	0	1	0	1	1	1
	104	0	0	0	1	0	1	1
	117	1	0	1	0	1	1	1
	117	1	0	1	0	1	1	1
	125	1	0	1	1	1	1	1
	117	1	0	1	0	1	1	1
	123	1	1	0	1	1	1	1
	116	0	0	1	0	1	1	1
	117	1	0	1	0	1	1	1
	119	1	1	1	0	1	1	1
	113	1	0	0	0	1	1	1
	118	0	1	1	0	1	1	1
	73	1	0	0	1	0	0	1
	117	1	0	1	0	1	1	1
	81	1	0	0	0	1	0	1
	118	0	1	1	0	1	1	1
	99	1	1	0	0	0	1	1
	116	0	0	1	0	1	1	1
	80	0	0	0	0	1	0	1
	119	1	1	1	0	1	1	1
	117	1	0	1	0	1	1	1
	117	1	0	1	0	1	1	1
	81	1	0	0	0	1	0	1
	117	1	0	1	0	1	1	1
	68	0	0	1	0	0	0	1
	113	1	0	0	0	1	1	1
	96	0	0	0	0	0	1	1
	117	1	0	1	0	1	1	1
	120	0	0	0	1	1	1	1
	113	1	0	0	0	1	1	1
	118	0	1	1	0	1	1	1
	118	0	1	1	0	1	1	1
	64	0	0	0	0	0	0	1
	98	0	1	0	0	0	1	1
	118	0	1	1	0	1	1	1
	96	0	0	0	0	0	1	1
	117	1	0	1	0	1	1	1
	116	0	0	1	0	1	1	1
	127	1	1	1	1	1	1	1
	116	0	0	1	0	1	1	1
	98	0	1	0	0	0	1	1
	121	1	0	0	1	1	1	1
	117	1	0	1	0	1	1	1
	119	1	1	1	0	1	1	1
	116	0	0	1	0	1	1	1
	112	0	0	0	0	1	1	1
	85	1	0	1	0	1	0	1
	64	0	0	0	0	0	0	1
	125	1	0	1	1	1	1	1
	119	1	1	1	0	1	1	1
	116	0	0	1	0	1	1	1
	84	0	0	1	0	1	0	1
	119	1	1	1	0	1	1	1
	98	0	1	0	0	0	1	1
	98	0	1	0	0	0	1	1
	119	1	1	1	0	1	1	1
	125	1	0	1	1	1	1	1
	102	0	1	1	0	0	1	1
	117	1	0	1	0	1	1	1
	113	1	0	0	0	1	1	1
	117	1	0	1	0	1	1	1
	119	1	1	1	0	1	1	1
	81	1	0	0	0	1	0	1
	125	1	0	1	1	1	1	1
	116	0	0	1	0	1	1	1
	117	1	0	1	0	1	1	1
	117	1	0	1	0	1	1	1
	113	1	0	0	0	1	1	1
	103	1	1	1	0	0	1	1
	127	1	1	1	1	1	1	1
	81	1	0	0	0	1	0	1
	98	0	1	0	0	0	1	1
	117	1	0	1	0	1	1	1
	116	0	0	1	0	1	1	1
	118	0	1	1	0	1	1	1
	116	0	0	1	0	1	1	1
	117	1	0	1	0	1	1	1
	127	1	1	1	1	1	1	1
	113	1	0	0	0	1	1	1
	117	1	0	1	0	1	1	1
	85	1	0	1	0	1	0	1
	112	0	0	0	0	1	1	1
	117	1	0	1	0	1	1	1
	102	0	1	1	0	0	1	1
	113	1	0	0	0	1	1	1
	117	1	0	1	0	1	1	1
	66	0	1	0	0	0	0	1
	117	1	0	1	0	1	1	1
	117	1	0	1	0	1	1	1
	117	1	0	1	0	1	1	1
	117	1	0	1	0	1	1	1
	119	1	1	1	0	1	1	1
	114	0	1	0	0	1	1	1
	117	1	0	1	0	1	1	1
	119	1	1	1	0	1	1	1
	119	1	1	1	0	1	1	1
	119	1	1	1	0	1	1	1
	119	1	1	1	0	1	1	1
	117	1	0	1	0	1	1	1
	102	0	1	1	0	0	1	1
	125	1	0	1	1	1	1	1
	119	1	1	1	0	1	1	1
	116	0	0	1	0	1	1	1
	119	1	1	1	0	1	1	1
	117	1	0	1	0	1	1	1
	117	1	0	1	0	1	1	1
	113	1	0	0	0	1	1	1
	64	0	0	0	0	0	0	1
	96	0	0	0	0	0	1	1
	123	1	1	0	1	1	1	1
	119	1	1	1	0	1	1	1
	83	1	1	0	0	1	0	1
	117	1	0	1	0	1	1	1
	124	0	0	1	1	1	1	1
	117	1	0	1	0	1	1	1
	119	1	1	1	0	1	1	1
	116	0	0	1	0	1	1	1
	119	1	1	1	0	1	1	1
	119	1	1	1	0	1	1	1
	119	1	1	1	0	1	1	1
	118	0	1	1	0	1	1	1
	98	0	1	0	0	0	1	1
	119	1	1	1	0	1	1	1
	113	1	0	0	0	1	1	1
	85	1	0	1	0	1	0	1
	117	1	0	1	0	1	1	1
	119	1	1	1	0	1	1	1
	117	1	0	1	0	1	1	1
	117	1	0	1	0	1	1	1
	101	1	0	1	0	0	1	1
	117	1	0	1	0	1	1	1
	119	1	1	1	0	1	1	1
	101	1	0	1	0	0	1	1
	119	1	1	1	0	1	1	1
	113	1	0	0	0	1	1	1
	117	1	0	1	0	1	1	1
	119	1	1	1	0	1	1	1
	117	1	0	1	0	1	1	1
	125	1	0	1	1	1	1	1
	121	1	0	0	1	1	1	1
	117	1	0	1	0	1	1	1
	96	0	0	0	0	0	1	1
	102	0	1	1	0	0	1	1
	71	1	1	1	0	0	0	1
	67	1	1	0	0	0	0	1
	71	1	1	1	0	0	0	1
	121	1	0	0	1	1	1	1
	125	1	0	1	1	1	1	1
	117	1	0	1	0	1	1	1
	117	1	0	1	0	1	1	1
	124	0	0	1	1	1	1	1
	69	1	0	1	0	0	0	1
	119	1	1	1	0	1	1	1
	117	1	0	1	0	1	1	1
	119	1	1	1	0	1	1	1
	99	1	1	0	0	0	1	1
	125	1	0	1	1	1	1	1
	100	0	0	1	0	0	1	1
	125	1	0	1	1	1	1	1
	123	1	1	0	1	1	1	1
	120	0	0	0	1	1	1	1
	119	1	1	1	0	1	1	1
	53	1	0	1	0	1	1	0
	103	1	1	1	0	0	1	1
	119	1	1	1	0	1	1	1
	119	1	1	1	0	1	1	1
	114	0	1	0	0	1	1	1
	89	1	0	0	1	1	0	1
	118	0	1	1	0	1	1	1
	117	1	0	1	0	1	1	1
	118	0	1	1	0	1	1	1
	81	1	0	0	0	1	0	1
	118	0	1	1	0	1	1	1
	101	1	0	1	0	0	1	1
	117	1	0	1	0	1	1	1
	85	1	0	1	0	1	0	1
	103	1	1	1	0	0	1	1
	125	1	0	1	1	1	1	1
	116	0	0	1	0	1	1	1
	119	1	1	1	0	1	1	1
	119	1	1	1	0	1	1	1
	113	1	0	0	0	1	1	1
	101	1	0	1	0	0	1	1
	119	1	1	1	0	1	1	1
	125	1	0	1	1	1	1	1
	117	1	0	1	0	1	1	1
	119	1	1	1	0	1	1	1
	123	1	1	0	1	1	1	1
	116	0	0	1	0	1	1	1
	121	1	0	0	1	1	1	1
	119	1	1	1	0	1	1	1
	119	1	1	1	0	1	1	1
	67	1	1	0	0	0	0	1
	96	0	0	0	0	0	1	1
	119	1	1	1	0	1	1	1
	69	1	0	1	0	0	0	1
	118	0	1	1	0	1	1	1
	119	1	1	1	0	1	1	1
	127	1	1	1	1	1	1	1
	125	1	0	1	1	1	1	1
	118	0	1	1	0	1	1	1
	83	1	1	0	0	1	0	1
	127	1	1	1	1	1	1	1
	123	1	1	0	1	1	1	1
	125	1	0	1	1	1	1	1
	113	1	0	0	0	1	1	1
	118	0	1	1	0	1	1	1
	67	1	1	0	0	0	0	1
	126	0	1	1	1	1	1	1
	127	1	1	1	1	1	1	1
	118	0	1	1	0	1	1	1
	117	1	0	1	0	1	1	1
	119	1	1	1	0	1	1	1
	80	0	0	0	0	1	0	1
	103	1	1	1	0	0	1	1
	80	0	0	0	0	1	0	1
	81	1	0	0	0	1	0	1
	125	1	0	1	1	1	1	1
	113	1	0	0	0	1	1	1
	117	1	0	1	0	1	1	1
	101	1	0	1	0	0	1	1
	125	1	0	1	1	1	1	1
	127	1	1	1	1	1	1	1
	126	0	1	1	1	1	1	1
	113	1	0	0	0	1	1	1
	119	1	1	1	0	1	1	1
	85	1	0	1	0	1	0	1
	119	1	1	1	0	1	1	1
	104	0	0	0	1	0	1	1
	85	1	0	1	0	1	0	1
	99	1	1	0	0	0	1	1
	118	0	1	1	0	1	1	1
	117	1	0	1	0	1	1	1
	118	0	1	1	0	1	1	1
	117	1	0	1	0	1	1	1
	97	1	0	0	0	0	1	1
	116	0	0	1	0	1	1	1
	112	0	0	0	0	1	1	1
	113	1	0	0	0	1	1	1
	119	1	1	1	0	1	1	1
	119	1	1	1	0	1	1	1
	96	0	0	0	0	0	1	1
	119	1	1	1	0	1	1	1
	115	1	1	0	0	1	1	1
	119	1	1	1	0	1	1	1
	119	1	1	1	0	1	1	1
	119	1	1	1	0	1	1	1
	99	1	1	0	0	0	1	1
	117	1	0	1	0	1	1	1
	80	0	0	0	0	1	0	1
	127	1	1	1	1	1	1	1
	117	1	0	1	0	1	1	1
	121	1	0	0	1	1	1	1
	127	1	1	1	1	1	1	1
	127	1	1	1	1	1	1	1
	117	1	0	1	0	1	1	1
	101	1	0	1	0	0	1	1
	84	0	0	1	0	1	0	1
	113	1	0	0	0	1	1	1
	119	1	1	1	0	1	1	1
	117	1	0	1	0	1	1	1
	117	1	0	1	0	1	1	1
	117	1	0	1	0	1	1	1
	102	0	1	1	0	0	1	1
	101	1	0	1	0	0	1	1
	125	1	0	1	1	1	1	1
	117	1	0	1	0	1	1	1
	69	1	0	1	0	0	0	1
	96	0	0	0	0	0	1	1
	117	1	0	1	0	1	1	1
	81	1	0	0	0	1	0	1
	80	0	0	0	0	1	0	1
	118	0	1	1	0	1	1	1
	81	1	0	0	0	1	0	1
	119	1	1	1	0	1	1	1
	118	0	1	1	0	1	1	1
	125	1	0	1	1	1	1	1
	127	1	1	1	1	1	1	1
	127	1	1	1	1	1	1	1
	65	1	0	0	0	0	0	1
	81	1	0	0	0	1	0	1
	117	1	0	1	0	1	1	1
	119	1	1	1	0	1	1	1
	85	1	0	1	0	1	0	1
	109	1	0	1	1	0	1	1
	103	1	1	1	0	0	1	1
	69	1	0	1	0	0	0	1
	127	1	1	1	1	1	1	1
	67	1	1	0	0	0	0	1
	119	1	1	1	0	1	1	1
	117	1	0	1	0	1	1	1
	112	0	0	0	0	1	1	1
	127	1	1	1	1	1	1	1
	118	0	1	1	0	1	1	1
	119	1	1	1	0	1	1	1
	115	1	1	0	0	1	1	1
	127	1	1	1	1	1	1	1
	119	1	1	1	0	1	1	1
	114	0	1	0	0	1	1	1
	116	0	0	1	0	1	1	1
	119	1	1	1	0	1	1	1
	96	0	0	0	0	0	1	1
	117	1	0	1	0	1	1	1
	119	1	1	1	0	1	1	1
	119	1	1	1	0	1	1	1
	117	1	0	1	0	1	1	1
	119	1	1	1	0	1	1	1
	117	1	0	1	0	1	1	1
	119	1	1	1	0	1	1	1
	81	1	0	0	0	1	0	1
	119	1	1	1	0	1	1	1
	112	0	0	0	0	1	1	1
	117	1	0	1	0	1	1	1
	113	1	0	0	0	1	1	1
	114	0	1	0	0	1	1	1
	125	1	0	1	1	1	1	1
	118	0	1	1	0	1	1	1
	119	1	1	1	0	1	1	1
	117	1	0	1	0	1	1	1
	116	0	0	1	0	1	1	1
	69	1	0	1	0	0	0	1
	84	0	0	1	0	1	0	1
	118	0	1	1	0	1	1	1
	125	1	0	1	1	1	1	1
	84	0	0	1	0	1	0	1
	113	1	0	0	0	1	1	1
	127	1	1	1	1	1	1	1
	118	0	1	1	0	1	1	1
	119	1	1	1	0	1	1	1
	101	1	0	1	0	0	1	1
	122	0	1	0	1	1	1	1
	117	1	0	1	0	1	1	1
	117	1	0	1	0	1	1	1
	118	0	1	1	0	1	1	1
	119	1	1	1	0	1	1	1
	89	1	0	0	1	1	0	1
	116	0	0	1	0	1	1	1
	119	1	1	1	0	1	1	1
	93	1	0	1	1	1	0	1
	118	0	1	1	0	1	1	1
	117	1	0	1	0	1	1	1
	112	0	0	0	0	1	1	1
	119	1	1	1	0	1	1	1
	119	1	1	1	0	1	1	1
	121	1	0	0	1	1	1	1
	54	0	1	1	0	1	1	0
	113	1	0	0	0	1	1	1
	119	1	1	1	0	1	1	1
	118	0	1	1	0	1	1	1
	99	1	1	0	0	0	1	1
	117	1	0	1	0	1	1	1
	115	1	1	0	0	1	1	1
	127	1	1	1	1	1	1	1
	117	1	0	1	0	1	1	1
	118	0	1	1	0	1	1	1
	117	1	0	1	0	1	1	1
	118	0	1	1	0	1	1	1
	117	1	0	1	0	1	1	1
	85	1	0	1	0	1	0	1
	119	1	1	1	0	1	1	1
	117	1	0	1	0	1	1	1
	117	1	0	1	0	1	1	1
	127	1	1	1	1	1	1	1
	119	1	1	1	0	1	1	1
	118	0	1	1	0	1	1	1
	64	0	0	0	0	0	0	1
	119	1	1	1	0	1	1	1
	96	0	0	0	0	0	1	1
	125	1	0	1	1	1	1	1
	118	0	1	1	0	1	1	1
	127	1	1	1	1	1	1	1
	121	1	0	0	1	1	1	1
	118	0	1	1	0	1	1	1
	117	1	0	1	0	1	1	1
	67	1	1	0	0	0	0	1
	119	1	1	1	0	1	1	1
	119	1	1	1	0	1	1	1
	117	1	0	1	0	1	1	1
	103	1	1	1	0	0	1	1
	127	1	1	1	1	1	1	1
	116	0	0	1	0	1	1	1
	117	1	0	1	0	1	1	1
	119	1	1	1	0	1	1	1
	119	1	1	1	0	1	1	1
	116	0	0	1	0	1	1	1
	96	0	0	0	0	0	1	1
	119	1	1	1	0	1	1	1
	102	0	1	1	0	0	1	1
	96	0	0	0	0	0	1	1
	119	1	1	1	0	1	1	1
	64	0	0	0	0	0	0	1
	119	1	1	1	0	1	1	1
	117	1	0	1	0	1	1	1
	64	0	0	0	0	0	0	1
	83	1	1	0	0	1	0	1
	113	1	0	0	0	1	1	1
	116	0	0	1	0	1	1	1
	117	1	0	1	0	1	1	1
	64	0	0	0	0	0	0	1
	118	0	1	1	0	1	1	1
	113	1	0	0	0	1	1	1
	102	0	1	1	0	0	1	1
	127	1	1	1	1	1	1	1
	119	1	1	1	0	1	1	1
	117	1	0	1	0	1	1	1
	103	1	1	1	0	0	1	1
	69	1	0	1	0	0	0	1
	85	1	0	1	0	1	0	1
	64	0	0	0	0	0	0	1
	114	0	1	0	0	1	1	1
	119	1	1	1	0	1	1	1
	119	1	1	1	0	1	1	1
	112	0	0	0	0	1	1	1
	81	1	0	0	0	1	0	1
	117	1	0	1	0	1	1	1
	87	1	1	1	0	1	0	1
	117	1	0	1	0	1	1	1
	117	1	0	1	0	1	1	1
	119	1	1	1	0	1	1	1
	125	1	0	1	1	1	1	1
	81	1	0	0	0	1	0	1
	85	1	0	1	0	1	0	1
	118	0	1	1	0	1	1	1
	117	1	0	1	0	1	1	1
	119	1	1	1	0	1	1	1
	119	1	1	1	0	1	1	1
	116	0	0	1	0	1	1	1
	102	0	1	1	0	0	1	1
	119	1	1	1	0	1	1	1
	119	1	1	1	0	1	1	1
	113	1	0	0	0	1	1	1
	65	1	0	0	0	0	0	1
	116	0	0	1	0	1	1	1
	98	0	1	0	0	0	1	1
	68	0	0	1	0	0	0	1
	118	0	1	1	0	1	1	1
	119	1	1	1	0	1	1	1
	119	1	1	1	0	1	1	1
	101	1	0	1	0	0	1	1
	68	0	0	1	0	0	0	1
	117	1	0	1	0	1	1	1
	121	1	0	0	1	1	1	1
	119	1	1	1	0	1	1	1
	119	1	1	1	0	1	1	1
	119	1	1	1	0	1	1	1
	117	1	0	1	0	1	1	1
	85	1	0	1	0	1	0	1
	81	1	0	0	0	1	0	1
	101	1	0	1	0	0	1	1
	117	1	0	1	0	1	1	1
	113	1	0	0	0	1	1	1
	119	1	1	1	0	1	1	1
	117	1	0	1	0	1	1	1
	119	1	1	1	0	1	1	1
	81	1	0	0	0	1	0	1
	121	1	0	0	1	1	1	1
	71	1	1	1	0	0	0	1
	97	1	0	0	0	0	1	1
	85	1	0	1	0	1	0	1
	103	1	1	1	0	0	1	1
	118	0	1	1	0	1	1	1
	102	0	1	1	0	0	1	1
	117	1	0	1	0	1	1	1
	113	1	0	0	0	1	1	1
	101	1	0	1	0	0	1	1
	101	1	0	1	0	0	1	1
	119	1	1	1	0	1	1	1
	126	0	1	1	1	1	1	1
	119	1	1	1	0	1	1	1
	121	1	0	0	1	1	1	1
	69	1	0	1	0	0	0	1
	65	1	0	0	0	0	0	1
	65	1	0	0	0	0	0	1
	103	1	1	1	0	0	1	1
	69	1	0	1	0	0	0	1
	103	1	1	1	0	0	1	1
	119	1	1	1	0	1	1	1
	117	1	0	1	0	1	1	1
	101	1	0	1	0	0	1	1
	103	1	1	1	0	0	1	1
	125	1	0	1	1	1	1	1
	127	1	1	1	1	1	1	1
	117	1	0	1	0	1	1	1
	119	1	1	1	0	1	1	1
	119	1	1	1	0	1	1	1
	119	1	1	1	0	1	1	1
	81	1	0	0	0	1	0	1
	118	0	1	1	0	1	1	1
	67	1	1	0	0	0	0	1
	103	1	1	1	0	0	1	1
	121	1	0	0	1	1	1	1
	119	1	1	1	0	1	1	1
	117	1	0	1	0	1	1	1
	65	1	0	0	0	0	0	1
	103	1	1	1	0	0	1	1
	127	1	1	1	1	1	1	1
	119	1	1	1	0	1	1	1
	119	1	1	1	0	1	1	1
	121	1	0	0	1	1	1	1
	121	1	0	0	1	1	1	1
	119	1	1	1	0	1	1	1
	103	1	1	1	0	0	1	1
	65	1	0	0	0	0	0	1
	101	1	0	1	0	0	1	1
	103	1	1	1	0	0	1	1
	69	1	0	1	0	0	0	1
	119	1	1	1	0	1	1	1
	103	1	1	1	0	0	1	1
	103	1	1	1	0	0	1	1
	119	1	1	1	0	1	1	1
	96	0	0	0	0	0	1	1
	127	1	1	1	1	1	1	1
	127	1	1	1	1	1	1	1
	117	1	0	1	0	1	1	1
	119	1	1	1	0	1	1	1
	119	1	1	1	0	1	1	1
	119	1	1	1	0	1	1	1
	65	1	0	0	0	0	0	1
	117	1	0	1	0	1	1	1
	116	0	0	1	0	1	1	1
	71	1	1	1	0	0	0	1
	121	1	0	0	1	1	1	1
	119	1	1	1	0	1	1	1
	119	1	1	1	0	1	1	1
	96	0	0	0	0	0	1	1
	119	1	1	1	0	1	1	1
	101	1	0	1	0	0	1	1
	87	1	1	1	0	1	0	1
	103	1	1	1	0	0	1	1
	123	1	1	0	1	1	1	1
	118	0	1	1	0	1	1	1
	119	1	1	1	0	1	1	1
	119	1	1	1	0	1	1	1
	114	0	1	0	0	1	1	1
	116	0	0	1	0	1	1	1
	117	1	0	1	0	1	1	1
	127	1	1	1	1	1	1	1
	115	1	1	0	0	1	1	1
	97	1	0	0	0	0	1	1
	123	1	1	0	1	1	1	1
	117	1	0	1	0	1	1	1
	86	0	1	1	0	1	0	1
	119	1	1	1	0	1	1	1
	65	1	0	0	0	0	0	1
	118	0	1	1	0	1	1	1
	119	1	1	1	0	1	1	1
	117	1	0	1	0	1	1	1
	103	1	1	1	0	0	1	1
	119	1	1	1	0	1	1	1
	118	0	1	1	0	1	1	1
	100	0	0	1	0	0	1	1
	119	1	1	1	0	1	1	1
	113	1	0	0	0	1	1	1
	101	1	0	1	0	0	1	1
	96	0	0	0	0	0	1	1
	103	1	1	1	0	0	1	1
	68	0	0	1	0	0	0	1
	125	1	0	1	1	1	1	1
	117	1	0	1	0	1	1	1
	117	1	0	1	0	1	1	1
	117	1	0	1	0	1	1	1
	117	1	0	1	0	1	1	1
	117	1	0	1	0	1	1	1
	103	1	1	1	0	0	1	1
	103	1	1	1	0	0	1	1
	115	1	1	0	0	1	1	1
	121	1	0	0	1	1	1	1
	119	1	1	1	0	1	1	1
	119	1	1	1	0	1	1	1
	119	1	1	1	0	1	1	1
	101	1	0	1	0	0	1	1
	100	0	0	1	0	0	1	1
	113	1	0	0	0	1	1	1
	119	1	1	1	0	1	1	1
	119	1	1	1	0	1	1	1
	116	0	0	1	0	1	1	1
	103	1	1	1	0	0	1	1
	117	1	0	1	0	1	1	1
	115	1	1	0	0	1	1	1
	69	1	0	1	0	0	0	1
	81	1	0	0	0	1	0	1
	103	1	1	1	0	0	1	1
	119	1	1	1	0	1	1	1
	103	1	1	1	0	0	1	1
	101	1	0	1	0	0	1	1
	64	0	0	0	0	0	0	1
	119	1	1	1	0	1	1	1
	119	1	1	1	0	1	1	1
	117	1	0	1	0	1	1	1
	119	1	1	1	0	1	1	1
	115	1	1	0	0	1	1	1
	118	0	1	1	0	1	1	1
	118	0	1	1	0	1	1	1
	117	1	0	1	0	1	1	1
	119	1	1	1	0	1	1	1
	117	1	0	1	0	1	1	1
	115	1	1	0	0	1	1	1
	119	1	1	1	0	1	1	1
	119	1	1	1	0	1	1	1
	119	1	1	1	0	1	1	1
	127	1	1	1	1	1	1	1
	119	1	1	1	0	1	1	1
	123	1	1	0	1	1	1	1
	64	0	0	0	0	0	0	1
	118	0	1	1	0	1	1	1
	103	1	1	1	0	0	1	1
	100	0	0	1	0	0	1	1
	65	1	0	0	0	0	0	1
	81	1	0	0	0	1	0	1
	64	0	0	0	0	0	0	1
	69	1	0	1	0	0	0	1
	113	1	0	0	0	1	1	1
	127	1	1	1	1	1	1	1
	115	1	1	0	0	1	1	1
	119	1	1	1	0	1	1	1
	119	1	1	1	0	1	1	1
	81	1	0	0	0	1	0	1
	103	1	1	1	0	0	1	1
	119	1	1	1	0	1	1	1
	80	0	0	0	0	1	0	1
	117	1	0	1	0	1	1	1
	119	1	1	1	0	1	1	1
	101	1	0	1	0	0	1	1
	103	1	1	1	0	0	1	1
	119	1	1	1	0	1	1	1
	103	1	1	1	0	0	1	1
	119	1	1	1	0	1	1	1
	103	1	1	1	0	0	1	1
	103	1	1	1	0	0	1	1
	117	1	0	1	0	1	1	1
	119	1	1	1	0	1	1	1
[truncated: 1,848 more rows]

## Sheet: MH
													MH
# of NeuN+ cells	Cell type	Necab2	Sox2	Rap1gap	CALB2	CALB1	ZNF3	ABAT		Cell type	# of cells			Top1	Top2	Top3
275	127	1	1	1	1	1	1	1		39	1		Cell type	125	127	111
	119	1	1	1	0	1	1	1		67	1		# of cells	68	67	33
	119	1	1	1	0	1	1	1		69	1		Ratio	24.7272727272727 %	24.3636363636364 %	12 %
	119	1	1	1	0	1	1	1		79	3
	119	1	1	1	0	1	1	1		80	1
	118	0	1	1	0	1	1	1		87	1
	103	1	1	1	0	0	1	1		93	3
	115	1	1	0	0	1	1	1		95	4
	119	1	1	1	0	1	1	1		97	1
	123	1	1	0	1	1	1	1		99	1
	107	1	1	0	1	0	1	1		101	11
	119	1	1	1	0	1	1	1		103	28
	119	1	1	1	0	1	1	1		104	1
	125	1	0	1	1	1	1	1		105	5
	111	1	1	1	1	0	1	1		107	1
	103	1	1	1	0	0	1	1		109	15
	103	1	1	1	0	0	1	1		111	33
	127	1	1	1	1	1	1	1		115	1
	111	1	1	1	1	0	1	1		117	6
	101	1	0	1	0	0	1	1		118	1
	127	1	1	1	1	1	1	1		119	12
	127	1	1	1	1	1	1	1		121	6
	127	1	1	1	1	1	1	1		123	3
	103	1	1	1	0	0	1	1		125	68
	109	1	0	1	1	0	1	1		127	67
	103	1	1	1	0	0	1	1			275
	127	1	1	1	1	1	1	1
	111	1	1	1	1	0	1	1
	117	1	0	1	0	1	1	1
	127	1	1	1	1	1	1	1
	125	1	0	1	1	1	1	1
	87	1	1	1	0	1	0	1
	103	1	1	1	0	0	1	1
	111	1	1	1	1	0	1	1
	103	1	1	1	0	0	1	1
	125	1	0	1	1	1	1	1
	127	1	1	1	1	1	1	1
	125	1	0	1	1	1	1	1
	127	1	1	1	1	1	1	1
	111	1	1	1	1	0	1	1
	125	1	0	1	1	1	1	1
	127	1	1	1	1	1	1	1
	95	1	1	1	1	1	0	1
	101	1	0	1	0	0	1	1
	127	1	1	1	1	1	1	1
	125	1	0	1	1	1	1	1
	103	1	1	1	0	0	1	1
	103	1	1	1	0	0	1	1
	111	1	1	1	1	0	1	1
	125	1	0	1	1	1	1	1
	103	1	1	1	0	0	1	1
	95	1	1	1	1	1	0	1
	101	1	0	1	0	0	1	1
	125	1	0	1	1	1	1	1
	103	1	1	1	0	0	1	1
	117	1	0	1	0	1	1	1
	105	1	0	0	1	0	1	1
	125	1	0	1	1	1	1	1
	125	1	0	1	1	1	1	1
	103	1	1	1	0	0	1	1
	111	1	1	1	1	0	1	1
	111	1	1	1	1	0	1	1
	93	1	0	1	1	1	0	1
	125	1	0	1	1	1	1	1
	39	1	1	1	0	0	1	0
	103	1	1	1	0	0	1	1
	121	1	0	0	1	1	1	1
	101	1	0	1	0	0	1	1
	109	1	0	1	1	0	1	1
	127	1	1	1	1	1	1	1
	109	1	0	1	1	0	1	1
	127	1	1	1	1	1	1	1
	111	1	1	1	1	0	1	1
	125	1	0	1	1	1	1	1
	101	1	0	1	0	0	1	1
	117	1	0	1	0	1	1	1
	125	1	0	1	1	1	1	1
	109	1	0	1	1	0	1	1
	111	1	1	1	1	0	1	1
	103	1	1	1	0	0	1	1
	125	1	0	1	1	1	1	1
	117	1	0	1	0	1	1	1
	101	1	0	1	0	0	1	1
	111	1	1	1	1	0	1	1
	125	1	0	1	1	1	1	1
	125	1	0	1	1	1	1	1
	119	1	1	1	0	1	1	1
	127	1	1	1	1	1	1	1
	127	1	1	1	1	1	1	1
	101	1	0	1	0	0	1	1
	121	1	0	0	1	1	1	1
	103	1	1	1	0	0	1	1
	69	1	0	1	0	0	0	1
	127	1	1	1	1	1	1	1
	125	1	0	1	1	1	1	1
	127	1	1	1	1	1	1	1
	125	1	0	1	1	1	1	1
	125	1	0	1	1	1	1	1
	103	1	1	1	0	0	1	1
	103	1	1	1	0	0	1	1
	119	1	1	1	0	1	1	1
	125	1	0	1	1	1	1	1
	127	1	1	1	1	1	1	1
	103	1	1	1	0	0	1	1
	101	1	0	1	0	0	1	1
	117	1	0	1	0	1	1	1
	109	1	0	1	1	0	1	1
	125	1	0	1	1	1	1	1
	125	1	0	1	1	1	1	1
	127	1	1	1	1	1	1	1
	111	1	1	1	1	0	1	1
	111	1	1	1	1	0	1	1
	111	1	1	1	1	0	1	1
	127	1	1	1	1	1	1	1
	111	1	1	1	1	0	1	1
	127	1	1	1	1	1	1	1
	93	1	0	1	1	1	0	1
	111	1	1	1	1	0	1	1
	99	1	1	0	0	0	1	1
	127	1	1	1	1	1	1	1
	125	1	0	1	1	1	1	1
	125	1	0	1	1	1	1	1
	109	1	0	1	1	0	1	1
	127	1	1	1	1	1	1	1
	127	1	1	1	1	1	1	1
	127	1	1	1	1	1	1	1
	127	1	1	1	1	1	1	1
	125	1	0	1	1	1	1	1
	125	1	0	1	1	1	1	1
	103	1	1	1	0	0	1	1
	103	1	1	1	0	0	1	1
	125	1	0	1	1	1	1	1
	125	1	0	1	1	1	1	1
	109	1	0	1	1	0	1	1
	95	1	1	1	1	1	0	1
	127	1	1	1	1	1	1	1
	93	1	0	1	1	1	0	1
	111	1	1	1	1	0	1	1
	125	1	0	1	1	1	1	1
	109	1	0	1	1	0	1	1
	109	1	0	1	1	0	1	1
	125	1	0	1	1	1	1	1
	103	1	1	1	0	0	1	1
	103	1	1	1	0	0	1	1
	109	1	0	1	1	0	1	1
	127	1	1	1	1	1	1	1
	127	1	1	1	1	1	1	1
	125	1	0	1	1	1	1	1
	127	1	1	1	1	1	1	1
	103	1	1	1	0	0	1	1
	111	1	1	1	1	0	1	1
	127	1	1	1	1	1	1	1
	125	1	0	1	1	1	1	1
	125	1	0	1	1	1	1	1
	127	1	1	1	1	1	1	1
	125	1	0	1	1	1	1	1
	123	1	1	0	1	1	1	1
	103	1	1	1	0	0	1	1
	125	1	0	1	1	1	1	1
	127	1	1	1	1	1	1	1
	111	1	1	1	1	0	1	1
	125	1	0	1	1	1	1	1
	119	1	1	1	0	1	1	1
	127	1	1	1	1	1	1	1
	125	1	0	1	1	1	1	1
	127	1	1	1	1	1	1	1
	95	1	1	1	1	1	0	1
	127	1	1	1	1	1	1	1
	125	1	0	1	1	1	1	1
	111	1	1	1	1	0	1	1
	125	1	0	1	1	1	1	1
	125	1	0	1	1	1	1	1
	111	1	1	1	1	0	1	1
	127	1	1	1	1	1	1	1
	127	1	1	1	1	1	1	1
	125	1	0	1	1	1	1	1
	125	1	0	1	1	1	1	1
	79	1	1	1	1	0	0	1
	127	1	1	1	1	1	1	1
	125	1	0	1	1	1	1	1
	111	1	1	1	1	0	1	1
	109	1	0	1	1	0	1	1
	121	1	0	0	1	1	1	1
	105	1	0	0	1	0	1	1
	127	1	1	1	1	1	1	1
	125	1	0	1	1	1	1	1
	127	1	1	1	1	1	1	1
	109	1	0	1	1	0	1	1
	111	1	1	1	1	0	1	1
	127	1	1	1	1	1	1	1
	127	1	1	1	1	1	1	1
	125	1	0	1	1	1	1	1
	125	1	0	1	1	1	1	1
	127	1	1	1	1	1	1	1
	127	1	1	1	1	1	1	1
	111	1	1	1	1	0	1	1
	127	1	1	1	1	1	1	1
	127	1	1	1	1	1	1	1
	127	1	1	1	1	1	1	1
	127	1	1	1	1	1	1	1
	127	1	1	1	1	1	1	1
	105	1	0	0	1	0	1	1
	127	1	1	1	1	1	1	1
	125	1	0	1	1	1	1	1
	127	1	1	1	1	1	1	1
	111	1	1	1	1	0	1	1
	111	1	1	1	1	0	1	1
	127	1	1	1	1	1	1	1
	103	1	1	1	0	0	1	1
	127	1	1	1	1	1	1	1
	125	1	0	1	1	1	1	1
	103	1	1	1	0	0	1	1
	97	1	0	0	0	0	1	1
	79	1	1	1	1	0	0	1
	121	1	0	0	1	1	1	1
	125	1	0	1	1	1	1	1
	111	1	1	1	1	0	1	1
	109	1	0	1	1	0	1	1
	117	1	0	1	0	1	1	1
	103	1	1	1	0	0	1	1
	119	1	1	1	0	1	1	1
	125	1	0	1	1	1	1	1
	125	1	0	1	1	1	1	1
	67	1	1	0	0	0	0	1
	103	1	1	1	0	0	1	1
	127	1	1	1	1	1	1	1
	127	1	1	1	1	1	1	1
	125	1	0	1	1	1	1	1
	125	1	0	1	1	1	1	1
	109	1	0	1	1	0	1	1
	127	1	1	1	1	1	1	1
	111	1	1	1	1	0	1	1
	127	1	1	1	1	1	1	1
	127	1	1	1	1	1	1	1
	109	1	0	1	1	0	1	1
	125	1	0	1	1	1	1	1
	121	1	0	0	1	1	1	1
	125	1	0	1	1	1	1	1
	125	1	0	1	1	1	1	1
	125	1	0	1	1	1	1	1
	125	1	0	1	1	1	1	1
	101	1	0	1	0	0	1	1
	125	1	0	1	1	1	1	1
	79	1	1	1	1	0	0	1
	127	1	1	1	1	1	1	1
	111	1	1	1	1	0	1	1
	119	1	1	1	0	1	1	1
	125	1	0	1	1	1	1	1
	127	1	1	1	1	1	1	1
	125	1	0	1	1	1	1	1
	111	1	1	1	1	0	1	1
	125	1	0	1	1	1	1	1
	121	1	0	0	1	1	1	1
	127	1	1	1	1	1	1	1
	127	1	1	1	1	1	1	1
	127	1	1	1	1	1	1	1
	101	1	0	1	0	0	1	1
	111	1	1	1	1	0	1	1
	125	1	0	1	1	1	1	1
	101	1	0	1	0	0	1	1
	125	1	0	1	1	1	1	1
	125	1	0	1	1	1	1	1
	105	1	0	0	1	0	1	1
	105	1	0	0	1	0	1	1
	111	1	1	1	1	0	1	1
	125	1	0	1	1	1	1	1
	125	1	0	1	1	1	1	1
	104	0	0	0	1	0	1	1
	111	1	1	1	1	0	1	1
	80	0	0	0	0	1	0	1
	125	1	0	1	1	1	1	1
	127	1	1	1	1	1	1	1
	127	1	1	1	1	1	1	1
	123	1	1	0	1	1	1	1
	127	1	1	1	1	1	1	1

## Sheet: PVT&IMD&MDm
													PVT, IMD, Mdm
# of NeuN+ cells	Cell type	Necab2	Sox2	Rap1gap	CALB2	CALB1	ZNF3	ABAT		Cell type	# of cells			Top1	Top2	Top3
272	127	1	1	1	1	1	1	1		65	1		Cell type	125	127	123
	115	1	1	0	0	1	1	1		66	1		# of cells	58	53	37
	123	1	1	0	1	1	1	1		72	1		Ratio	21.3235294117647 %	19.4852941176471 %	13.6029411764706 %
	127	1	1	1	1	1	1	1		73	5
	125	1	0	1	1	1	1	1		77	1
	125	1	0	1	1	1	1	1		79	2
	127	1	1	1	1	1	1	1		81	1
	125	1	0	1	1	1	1	1		82	1
	127	1	1	1	1	1	1	1		85	1
	125	1	0	1	1	1	1	1		89	3
	85	1	0	1	0	1	0	1		91	2
	115	1	1	0	0	1	1	1		93	1
	93	1	0	1	1	1	0	1		96	1
	73	1	0	0	1	0	0	1		97	1
	121	1	0	0	1	1	1	1		98	1
	123	1	1	0	1	1	1	1		99	1
	123	1	1	0	1	1	1	1		101	1
	91	1	1	0	1	1	0	1		103	1
	127	1	1	1	1	1	1	1		105	3
	125	1	0	1	1	1	1	1		107	7
	127	1	1	1	1	1	1	1		109	2
	123	1	1	0	1	1	1	1		110	1
	121	1	0	0	1	1	1	1		111	3
	73	1	0	0	1	0	0	1		112	1
	125	1	0	1	1	1	1	1		113	7
	127	1	1	1	1	1	1	1		115	21
	91	1	1	0	1	1	0	1		117	4
	127	1	1	1	1	1	1	1		119	2
	89	1	0	0	1	1	0	1		120	7
	127	1	1	1	1	1	1	1		121	35
	115	1	1	0	0	1	1	1		123	37
	125	1	0	1	1	1	1	1		124	2
	107	1	1	0	1	0	1	1		125	58
	89	1	0	0	1	1	0	1		126	3
	125	1	0	1	1	1	1	1		127	53
	125	1	0	1	1	1	1	1			272
	115	1	1	0	0	1	1	1
	125	1	0	1	1	1	1	1
	115	1	1	0	0	1	1	1
	121	1	0	0	1	1	1	1
	127	1	1	1	1	1	1	1
	123	1	1	0	1	1	1	1
	119	1	1	1	0	1	1	1
	127	1	1	1	1	1	1	1
	127	1	1	1	1	1	1	1
	115	1	1	0	0	1	1	1
	127	1	1	1	1	1	1	1
	123	1	1	0	1	1	1	1
	127	1	1	1	1	1	1	1
	127	1	1	1	1	1	1	1
	115	1	1	0	0	1	1	1
	123	1	1	0	1	1	1	1
	125	1	0	1	1	1	1	1
	125	1	0	1	1	1	1	1
	115	1	1	0	0	1	1	1
	107	1	1	0	1	0	1	1
	123	1	1	0	1	1	1	1
	115	1	1	0	0	1	1	1
	125	1	0	1	1	1	1	1
	127	1	1	1	1	1	1	1
	98	0	1	0	0	0	1	1
	125	1	0	1	1	1	1	1
	125	1	0	1	1	1	1	1
	121	1	0	0	1	1	1	1
	125	1	0	1	1	1	1	1
	123	1	1	0	1	1	1	1
	127	1	1	1	1	1	1	1
	123	1	1	0	1	1	1	1
	115	1	1	0	0	1	1	1
	117	1	0	1	0	1	1	1
	115	1	1	0	0	1	1	1
	123	1	1	0	1	1	1	1
	126	0	1	1	1	1	1	1
	115	1	1	0	0	1	1	1
	123	1	1	0	1	1	1	1
	81	1	0	0	0	1	0	1
	115	1	1	0	0	1	1	1
	123	1	1	0	1	1	1	1
	105	1	0	0	1	0	1	1
	82	0	1	0	0	1	0	1
	123	1	1	0	1	1	1	1
	120	0	0	0	1	1	1	1
	125	1	0	1	1	1	1	1
	127	1	1	1	1	1	1	1
	113	1	0	0	0	1	1	1
	127	1	1	1	1	1	1	1
	123	1	1	0	1	1	1	1
	126	0	1	1	1	1	1	1
	125	1	0	1	1	1	1	1
	124	0	0	1	1	1	1	1
	125	1	0	1	1	1	1	1
	125	1	0	1	1	1	1	1
	127	1	1	1	1	1	1	1
	127	1	1	1	1	1	1	1
	127	1	1	1	1	1	1	1
	127	1	1	1	1	1	1	1
	123	1	1	0	1	1	1	1
	127	1	1	1	1	1	1	1
	123	1	1	0	1	1	1	1
	123	1	1	0	1	1	1	1
	72	0	0	0	1	0	0	1
	125	1	0	1	1	1	1	1
	115	1	1	0	0	1	1	1
	115	1	1	0	0	1	1	1
	89	1	0	0	1	1	0	1
	127	1	1	1	1	1	1	1
	127	1	1	1	1	1	1	1
	115	1	1	0	0	1	1	1
	125	1	0	1	1	1	1	1
	124	0	0	1	1	1	1	1
	115	1	1	0	0	1	1	1
	127	1	1	1	1	1	1	1
	123	1	1	0	1	1	1	1
	127	1	1	1	1	1	1	1
	127	1	1	1	1	1	1	1
	125	1	0	1	1	1	1	1
	123	1	1	0	1	1	1	1
	113	1	0	0	0	1	1	1
	79	1	1	1	1	0	0	1
	123	1	1	0	1	1	1	1
	96	0	0	0	0	0	1	1
	113	1	0	0	0	1	1	1
	115	1	1	0	0	1	1	1
	115	1	1	0	0	1	1	1
	110	0	1	1	1	0	1	1
	120	0	0	0	1	1	1	1
	127	1	1	1	1	1	1	1
	120	0	0	0	1	1	1	1
	123	1	1	0	1	1	1	1
	125	1	0	1	1	1	1	1
	73	1	0	0	1	0	0	1
	107	1	1	0	1	0	1	1
	127	1	1	1	1	1	1	1
	105	1	0	0	1	0	1	1
	107	1	1	0	1	0	1	1
	73	1	0	0	1	0	0	1
	127	1	1	1	1	1	1	1
	66	0	1	0	0	0	0	1
	123	1	1	0	1	1	1	1
	125	1	0	1	1	1	1	1
	121	1	0	0	1	1	1	1
	125	1	0	1	1	1	1	1
	127	1	1	1	1	1	1	1
	125	1	0	1	1	1	1	1
	127	1	1	1	1	1	1	1
	127	1	1	1	1	1	1	1
	127	1	1	1	1	1	1	1
	127	1	1	1	1	1	1	1
	123	1	1	0	1	1	1	1
	125	1	0	1	1	1	1	1
	125	1	0	1	1	1	1	1
	125	1	0	1	1	1	1	1
	123	1	1	0	1	1	1	1
	121	1	0	0	1	1	1	1
	127	1	1	1	1	1	1	1
	121	1	0	0	1	1	1	1
	123	1	1	0	1	1	1	1
	117	1	0	1	0	1	1	1
	121	1	0	0	1	1	1	1
	123	1	1	0	1	1	1	1
	123	1	1	0	1	1	1	1
	123	1	1	0	1	1	1	1
	125	1	0	1	1	1	1	1
	121	1	0	0	1	1	1	1
	127	1	1	1	1	1	1	1
	125	1	0	1	1	1	1	1
	125	1	0	1	1	1	1	1
	121	1	0	0	1	1	1	1
	125	1	0	1	1	1	1	1
	125	1	0	1	1	1	1	1
	127	1	1	1	1	1	1	1
	127	1	1	1	1	1	1	1
	127	1	1	1	1	1	1	1
	121	1	0	0	1	1	1	1
	115	1	1	0	0	1	1	1
	127	1	1	1	1	1	1	1
	120	0	0	0	1	1	1	1
	125	1	0	1	1	1	1	1
	113	1	0	0	0	1	1	1
	111	1	1	1	1	0	1	1
	121	1	0	0	1	1	1	1
	123	1	1	0	1	1	1	1
	107	1	1	0	1	0	1	1
	107	1	1	0	1	0	1	1
	123	1	1	0	1	1	1	1
	127	1	1	1	1	1	1	1
	125	1	0	1	1	1	1	1
	121	1	0	0	1	1	1	1
	125	1	0	1	1	1	1	1
	125	1	0	1	1	1	1	1
	121	1	0	0	1	1	1	1
	111	1	1	1	1	0	1	1
	127	1	1	1	1	1	1	1
	125	1	0	1	1	1	1	1
	127	1	1	1	1	1	1	1
	125	1	0	1	1	1	1	1
	125	1	0	1	1	1	1	1
	127	1	1	1	1	1	1	1
	111	1	1	1	1	0	1	1
	125	1	0	1	1	1	1	1
	125	1	0	1	1	1	1	1
	123	1	1	0	1	1	1	1
	109	1	0	1	1	0	1	1
	127	1	1	1	1	1	1	1
	99	1	1	0	0	0	1	1
	127	1	1	1	1	1	1	1
	121	1	0	0	1	1	1	1
	121	1	0	0	1	1	1	1
	123	1	1	0	1	1	1	1
	121	1	0	0	1	1	1	1
	125	1	0	1	1	1	1	1
	107	1	1	0	1	0	1	1
	125	1	0	1	1	1	1	1
	77	1	0	1	1	0	0	1
	121	1	0	0	1	1	1	1
	125	1	0	1	1	1	1	1
	123	1	1	0	1	1	1	1
	125	1	0	1	1	1	1	1
	123	1	1	0	1	1	1	1
	125	1	0	1	1	1	1	1
	121	1	0	0	1	1	1	1
	125	1	0	1	1	1	1	1
	127	1	1	1	1	1	1	1
	127	1	1	1	1	1	1	1
	125	1	0	1	1	1	1	1
	121	1	0	0	1	1	1	1
	125	1	0	1	1	1	1	1
	121	1	0	0	1	1	1	1
	125	1	0	1	1	1	1	1
	121	1	0	0	1	1	1	1
	123	1	1	0	1	1	1	1
	119	1	1	1	0	1	1	1
	120	0	0	0	1	1	1	1
	113	1	0	0	0	1	1	1
	121	1	0	0	1	1	1	1
	101	1	0	1	0	0	1	1
	125	1	0	1	1	1	1	1
	125	1	0	1	1	1	1	1
	115	1	1	0	0	1	1	1
	113	1	0	0	0	1	1	1
	126	0	1	1	1	1	1	1
	120	0	0	0	1	1	1	1
	123	1	1	0	1	1	1	1
	121	1	0	0	1	1	1	1
	109	1	0	1	1	0	1	1
	127	1	1	1	1	1	1	1
	125	1	0	1	1	1	1	1
	121	1	0	0	1	1	1	1
	121	1	0	0	1	1	1	1
	97	1	0	0	0	0	1	1
	73	1	0	0	1	0	0	1
	127	1	1	1	1	1	1	1
	125	1	0	1	1	1	1	1
	121	1	0	0	1	1	1	1
	65	1	0	0	0	0	0	1
	121	1	0	0	1	1	1	1
	121	1	0	0	1	1	1	1
	120	0	0	0	1	1	1	1
	121	1	0	0	1	1	1	1
	105	1	0	0	1	0	1	1
	79	1	1	1	1	0	0	1
	121	1	0	0	1	1	1	1
	103	1	1	1	0	0	1	1
	117	1	0	1	0	1	1	1
	125	1	0	1	1	1	1	1
	121	1	0	0	1	1	1	1
	121	1	0	0	1	1	1	1
	112	0	0	0	0	1	1	1
	121	1	0	0	1	1	1	1
	121	1	0	0	1	1	1	1
	113	1	0	0	0	1	1	1
	117	1	0	1	0	1	1	1

## Sheet: VPM&VPL
														VPM & VPL
# of NeuN+ cells	Cell type	Necab2	Sox2	Rap1gap	CALB2	CALB1	ZNF3	ABAT		Cell type	# of cells			Top1	Top2	Top3
947	119	1	1	1	0	1	1	1		64	13		Cell type	103	101	102
	101	1	0	1	0	0	1	1		65	26		# of cells	421	99	77
	103	1	1	1	0	0	1	1		66	8		Ratio	44.4561774023231 %	10.454065469905 %	8.13093980992608 %
	103	1	1	1	0	0	1	1		67	16
	103	1	1	1	0	0	1	1		68	17
	103	1	1	1	0	0	1	1		69	71
	67	1	1	0	0	0	0	1		70	7
	103	1	1	1	0	0	1	1		71	35
	69	1	0	1	0	0	0	1		81	2
	103	1	1	1	0	0	1	1		82	1
	71	1	1	1	0	0	0	1		84	1
	103	1	1	1	0	0	1	1		85	1
	103	1	1	1	0	0	1	1		96	7
	97	1	0	0	0	0	1	1		97	15
	119	1	1	1	0	1	1	1		98	5
	117	1	0	1	0	1	1	1		99	11
	101	1	0	1	0	0	1	1		100	12
	100	0	0	1	0	0	1	1		101	99
	103	1	1	1	0	0	1	1		102	77
	119	1	1	1	0	1	1	1		103	421
	119	1	1	1	0	1	1	1		116	2
	69	1	0	1	0	0	0	1		117	16
	65	1	0	0	0	0	0	1		118	15
	97	1	0	0	0	0	1	1		119	69
	101	1	0	1	0	0	1	1			947
	119	1	1	1	0	1	1	1
	103	1	1	1	0	0	1	1
	103	1	1	1	0	0	1	1
	119	1	1	1	0	1	1	1
	103	1	1	1	0	0	1	1
	103	1	1	1	0	0	1	1
	119	1	1	1	0	1	1	1
	101	1	0	1	0	0	1	1
	101	1	0	1	0	0	1	1
	119	1	1	1	0	1	1	1
	118	0	1	1	0	1	1	1
	102	0	1	1	0	0	1	1
	69	1	0	1	0	0	0	1
	117	1	0	1	0	1	1	1
	70	0	1	1	0	0	0	1
	103	1	1	1	0	0	1	1
	97	1	0	0	0	0	1	1
	118	0	1	1	0	1	1	1
	117	1	0	1	0	1	1	1
	103	1	1	1	0	0	1	1
	71	1	1	1	0	0	0	1
	103	1	1	1	0	0	1	1
	103	1	1	1	0	0	1	1
	67	1	1	0	0	0	0	1
	67	1	1	0	0	0	0	1
	69	1	0	1	0	0	0	1
	101	1	0	1	0	0	1	1
	65	1	0	0	0	0	0	1
	103	1	1	1	0	0	1	1
	101	1	0	1	0	0	1	1
	119	1	1	1	0	1	1	1
	101	1	0	1	0	0	1	1
	119	1	1	1	0	1	1	1
	117	1	0	1	0	1	1	1
	102	0	1	1	0	0	1	1
	103	1	1	1	0	0	1	1
	101	1	0	1	0	0	1	1
	101	1	0	1	0	0	1	1
	119	1	1	1	0	1	1	1
	103	1	1	1	0	0	1	1
	101	1	0	1	0	0	1	1
	119	1	1	1	0	1	1	1
	103	1	1	1	0	0	1	1
	101	1	0	1	0	0	1	1
	101	1	0	1	0	0	1	1
	117	1	0	1	0	1	1	1
	116	0	0	1	0	1	1	1
	118	0	1	1	0	1	1	1
	103	1	1	1	0	0	1	1
	103	1	1	1	0	0	1	1
	101	1	0	1	0	0	1	1
	103	1	1	1	0	0	1	1
	103	1	1	1	0	0	1	1
	101	1	0	1	0	0	1	1
	102	0	1	1	0	0	1	1
	119	1	1	1	0	1	1	1
	101	1	0	1	0	0	1	1
	102	0	1	1	0	0	1	1
	100	0	0	1	0	0	1	1
	101	1	0	1	0	0	1	1
	103	1	1	1	0	0	1	1
	103	1	1	1	0	0	1	1
	119	1	1	1	0	1	1	1
	103	1	1	1	0	0	1	1
	103	1	1	1	0	0	1	1
	100	0	0	1	0	0	1	1
	68	0	0	1	0	0	0	1
	103	1	1	1	0	0	1	1
	65	1	0	0	0	0	0	1
	103	1	1	1	0	0	1	1
	68	0	0	1	0	0	0	1
	103	1	1	1	0	0	1	1
	118	0	1	1	0	1	1	1
	69	1	0	1	0	0	0	1
	102	0	1	1	0	0	1	1
	103	1	1	1	0	0	1	1
	101	1	0	1	0	0	1	1
	102	0	1	1	0	0	1	1
	71	1	1	1	0	0	0	1
	102	0	1	1	0	0	1	1
	70	0	1	1	0	0	0	1
	119	1	1	1	0	1	1	1
	103	1	1	1	0	0	1	1
	103	1	1	1	0	0	1	1
	103	1	1	1	0	0	1	1
	69	1	0	1	0	0	0	1
	101	1	0	1	0	0	1	1
	64	0	0	0	0	0	0	1
	102	0	1	1	0	0	1	1
	68	0	0	1	0	0	0	1
	103	1	1	1	0	0	1	1
	103	1	1	1	0	0	1	1
	119	1	1	1	0	1	1	1
	101	1	0	1	0	0	1	1
	97	1	0	0	0	0	1	1
	103	1	1	1	0	0	1	1
	103	1	1	1	0	0	1	1
	119	1	1	1	0	1	1	1
	101	1	0	1	0	0	1	1
	103	1	1	1	0	0	1	1
	103	1	1	1	0	0	1	1
	103	1	1	1	0	0	1	1
	69	1	0	1	0	0	0	1
	103	1	1	1	0	0	1	1
	101	1	0	1	0	0	1	1
	101	1	0	1	0	0	1	1
	103	1	1	1	0	0	1	1
	117	1	0	1	0	1	1	1
	103	1	1	1	0	0	1	1
	103	1	1	1	0	0	1	1
	69	1	0	1	0	0	0	1
	65	1	0	0	0	0	0	1
	103	1	1	1	0	0	1	1
	65	1	0	0	0	0	0	1
	64	0	0	0	0	0	0	1
	69	1	0	1	0	0	0	1
	103	1	1	1	0	0	1	1
	102	0	1	1	0	0	1	1
	68	0	0	1	0	0	0	1
	101	1	0	1	0	0	1	1
	66	0	1	0	0	0	0	1
	68	0	0	1	0	0	0	1
	102	0	1	1	0	0	1	1
	101	1	0	1	0	0	1	1
	69	1	0	1	0	0	0	1
	69	1	0	1	0	0	0	1
	69	1	0	1	0	0	0	1
	102	0	1	1	0	0	1	1
	101	1	0	1	0	0	1	1
	65	1	0	0	0	0	0	1
	103	1	1	1	0	0	1	1
	66	0	1	0	0	0	0	1
	71	1	1	1	0	0	0	1
	101	1	0	1	0	0	1	1
	69	1	0	1	0	0	0	1
	67	1	1	0	0	0	0	1
	103	1	1	1	0	0	1	1
	103	1	1	1	0	0	1	1
	103	1	1	1	0	0	1	1
	117	1	0	1	0	1	1	1
	103	1	1	1	0	0	1	1
	102	0	1	1	0	0	1	1
	103	1	1	1	0	0	1	1
	71	1	1	1	0	0	0	1
	103	1	1	1	0	0	1	1
	103	1	1	1	0	0	1	1
	97	1	0	0	0	0	1	1
	97	1	0	0	0	0	1	1
	103	1	1	1	0	0	1	1
	103	1	1	1	0	0	1	1
	103	1	1	1	0	0	1	1
	103	1	1	1	0	0	1	1
	103	1	1	1	0	0	1	1
	103	1	1	1	0	0	1	1
	69	1	0	1	0	0	0	1
	71	1	1	1	0	0	0	1
	103	1	1	1	0	0	1	1
	103	1	1	1	0	0	1	1
	71	1	1	1	0	0	0	1
	103	1	1	1	0	0	1	1
	101	1	0	1	0	0	1	1
	101	1	0	1	0	0	1	1
	103	1	1	1	0	0	1	1
	71	1	1	1	0	0	0	1
	103	1	1	1	0	0	1	1
	103	1	1	1	0	0	1	1
	103	1	1	1	0	0	1	1
	101	1	0	1	0	0	1	1
	103	1	1	1	0	0	1	1
	103	1	1	1	0	0	1	1
	103	1	1	1	0	0	1	1
	101	1	0	1	0	0	1	1
	103	1	1	1	0	0	1	1
	103	1	1	1	0	0	1	1
	103	1	1	1	0	0	1	1
	101	1	0	1	0	0	1	1
	103	1	1	1	0	0	1	1
	96	0	0	0	0	0	1	1
	69	1	0	1	0	0	0	1
	101	1	0	1	0	0	1	1
	103	1	1	1	0	0	1	1
	64	0	0	0	0	0	0	1
	100	0	0	1	0	0	1	1
	103	1	1	1	0	0	1	1
	103	1	1	1	0	0	1	1
	65	1	0	0	0	0	0	1
	64	0	0	0	0	0	0	1
	103	1	1	1	0	0	1	1
	69	1	0	1	0	0	0	1
	71	1	1	1	0	0	0	1
	102	0	1	1	0	0	1	1
	99	1	1	0	0	0	1	1
	118	0	1	1	0	1	1	1
	99	1	1	0	0	0	1	1
	119	1	1	1	0	1	1	1
	101	1	0	1	0	0	1	1
	100	0	0	1	0	0	1	1
	103	1	1	1	0	0	1	1
	101	1	0	1	0	0	1	1
	103	1	1	1	0	0	1	1
	99	1	1	0	0	0	1	1
	103	1	1	1	0	0	1	1
	103	1	1	1	0	0	1	1
	101	1	0	1	0	0	1	1
	84	0	0	1	0	1	0	1
	103	1	1	1	0	0	1	1
	69	1	0	1	0	0	0	1
	103	1	1	1	0	0	1	1
	101	1	0	1	0	0	1	1
	117	1	0	1	0	1	1	1
	103	1	1	1	0	0	1	1
	103	1	1	1	0	0	1	1
	119	1	1	1	0	1	1	1
	69	1	0	1	0	0	0	1
	103	1	1	1	0	0	1	1
	101	1	0	1	0	0	1	1
	71	1	1	1	0	0	0	1
	65	1	0	0	0	0	0	1
	101	1	0	1	0	0	1	1
	103	1	1	1	0	0	1	1
	64	0	0	0	0	0	0	1
	103	1	1	1	0	0	1	1
	102	0	1	1	0	0	1	1
	103	1	1	1	0	0	1	1
	103	1	1	1	0	0	1	1
	70	0	1	1	0	0	0	1
	69	1	0	1	0	0	0	1
	102	0	1	1	0	0	1	1
	103	1	1	1	0	0	1	1
	69	1	0	1	0	0	0	1
	103	1	1	1	0	0	1	1
	97	1	0	0	0	0	1	1
	64	0	0	0	0	0	0	1
	99	1	1	0	0	0	1	1
	102	0	1	1	0	0	1	1
	66	0	1	0	0	0	0	1
	117	1	0	1	0	1	1	1
	69	1	0	1	0	0	0	1
	103	1	1	1	0	0	1	1
	103	1	1	1	0	0	1	1
	103	1	1	1	0	0	1	1
	103	1	1	1	0	0	1	1
	71	1	1	1	0	0	0	1
	102	0	1	1	0	0	1	1
	69	1	0	1	0	0	0	1
	69	1	0	1	0	0	0	1
	99	1	1	0	0	0	1	1
	103	1	1	1	0	0	1	1
	71	1	1	1	0	0	0	1
	103	1	1	1	0	0	1	1
	101	1	0	1	0	0	1	1
	103	1	1	1	0	0	1	1
	119	1	1	1	0	1	1	1
	103	1	1	1	0	0	1	1
	99	1	1	0	0	0	1	1
	103	1	1	1	0	0	1	1
	103	1	1	1	0	0	1	1
	69	1	0	1	0	0	0	1
	103	1	1	1	0	0	1	1
	119	1	1	1	0	1	1	1
	103	1	1	1	0	0	1	1
	69	1	0	1	0	0	0	1
	101	1	0	1	0	0	1	1
	119	1	1	1	0	1	1	1
	103	1	1	1	0	0	1	1
	65	1	0	0	0	0	0	1
	103	1	1	1	0	0	1	1
	103	1	1	1	0	0	1	1
	103	1	1	1	0	0	1	1
	101	1	0	1	0	0	1	1
	103	1	1	1	0	0	1	1
	103	1	1	1	0	0	1	1
	103	1	1	1	0	0	1	1
	102	0	1	1	0	0	1	1
	102	0	1	1	0	0	1	1
	103	1	1	1	0	0	1	1
	118	0	1	1	0	1	1	1
	103	1	1	1	0	0	1	1
	65	1	0	0	0	0	0	1
	102	0	1	1	0	0	1	1
	69	1	0	1	0	0	0	1
	103	1	1	1	0	0	1	1
	103	1	1	1	0	0	1	1
	103	1	1	1	0	0	1	1
	69	1	0	1	0	0	0	1
	119	1	1	1	0	1	1	1
	65	1	0	0	0	0	0	1
	101	1	0	1	0	0	1	1
	103	1	1	1	0	0	1	1
	103	1	1	1	0	0	1	1
	69	1	0	1	0	0	0	1
	103	1	1	1	0	0	1	1
	71	1	1	1	0	0	0	1
	103	1	1	1	0	0	1	1
	103	1	1	1	0	0	1	1
	97	1	0	0	0	0	1	1
	67	1	1	0	0	0	0	1
	103	1	1	1	0	0	1	1
	69	1	0	1	0	0	0	1
	102	0	1	1	0	0	1	1
	117	1	0	1	0	1	1	1
	103	1	1	1	0	0	1	1
	103	1	1	1	0	0	1	1
	71	1	1	1	0	0	0	1
	71	1	1	1	0	0	0	1
	103	1	1	1	0	0	1	1
	103	1	1	1	0	0	1	1
	65	1	0	0	0	0	0	1
	103	1	1	1	0	0	1	1
	103	1	1	1	0	0	1	1
	103	1	1	1	0	0	1	1
	103	1	1	1	0	0	1	1
	69	1	0	1	0	0	0	1
	103	1	1	1	0	0	1	1
	103	1	1	1	0	0	1	1
	69	1	0	1	0	0	0	1
	103	1	1	1	0	0	1	1
	102	0	1	1	0	0	1	1
	103	1	1	1	0	0	1	1
	71	1	1	1	0	0	0	1
	103	1	1	1	0	0	1	1
	101	1	0	1	0	0	1	1
	103	1	1	1	0	0	1	1
	119	1	1	1	0	1	1	1
	103	1	1	1	0	0	1	1
	67	1	1	0	0	0	0	1
	103	1	1	1	0	0	1	1
	103	1	1	1	0	0	1	1
	102	0	1	1	0	0	1	1
	103	1	1	1	0	0	1	1
	103	1	1	1	0	0	1	1
	69	1	0	1	0	0	0	1
	103	1	1	1	0	0	1	1
	101	1	0	1	0	0	1	1
	103	1	1	1	0	0	1	1
	103	1	1	1	0	0	1	1
	103	1	1	1	0	0	1	1
	65	1	0	0	0	0	0	1
	101	1	0	1	0	0	1	1
	119	1	1	1	0	1	1	1
	103	1	1	1	0	0	1	1
	119	1	1	1	0	1	1	1
	103	1	1	1	0	0	1	1
	119	1	1	1	0	1	1	1
	70	0	1	1	0	0	0	1
	66	0	1	0	0	0	0	1
	119	1	1	1	0	1	1	1
	101	1	0	1	0	0	1	1
	66	0	1	0	0	0	0	1
	103	1	1	1	0	0	1	1
	101	1	0	1	0	0	1	1
	101	1	0	1	0	0	1	1
	102	0	1	1	0	0	1	1
	103	1	1	1	0	0	1	1
	69	1	0	1	0	0	0	1
	117	1	0	1	0	1	1	1
	102	0	1	1	0	0	1	1
	119	1	1	1	0	1	1	1
	118	0	1	1	0	1	1	1
	103	1	1	1	0	0	1	1
	102	0	1	1	0	0	1	1
	103	1	1	1	0	0	1	1
	119	1	1	1	0	1	1	1
	119	1	1	1	0	1	1	1
	103	1	1	1	0	0	1	1
	103	1	1	1	0	0	1	1
	103	1	1	1	0	0	1	1
	119	1	1	1	0	1	1	1
	69	1	0	1	0	0	0	1
	103	1	1	1	0	0	1	1
	102	0	1	1	0	0	1	1
	103	1	1	1	0	0	1	1
	103	1	1	1	0	0	1	1
	82	0	1	0	0	1	0	1
	102	0	1	1	0	0	1	1
	103	1	1	1	0	0	1	1
	103	1	1	1	0	0	1	1
	103	1	1	1	0	0	1	1
	119	1	1	1	0	1	1	1
	103	1	1	1	0	0	1	1
	103	1	1	1	0	0	1	1
	103	1	1	1	0	0	1	1
	103	1	1	1	0	0	1	1
	103	1	1	1	0	0	1	1
	103	1	1	1	0	0	1	1
	103	1	1	1	0	0	1	1
	69	1	0	1	0	0	0	1
	101	1	0	1	0	0	1	1
	103	1	1	1	0	0	1	1
	117	1	0	1	0	1	1	1
	103	1	1	1	0	0	1	1
	103	1	1	1	0	0	1	1
	103	1	1	1	0	0	1	1
	119	1	1	1	0	1	1	1
	102	0	1	1	0	0	1	1
	103	1	1	1	0	0	1	1
	67	1	1	0	0	0	0	1
	102	0	1	1	0	0	1	1
	69	1	0	1	0	0	0	1
	103	1	1	1	0	0	1	1
	103	1	1	1	0	0	1	1
	103	1	1	1	0	0	1	1
	100	0	0	1	0	0	1	1
	67	1	1	0	0	0	0	1
	118	0	1	1	0	1	1	1
	69	1	0	1	0	0	0	1
	65	1	0	0	0	0	0	1
	103	1	1	1	0	0	1	1
	65	1	0	0	0	0	0	1
	103	1	1	1	0	0	1	1
	67	1	1	0	0	0	0	1
	101	1	0	1	0	0	1	1
	71	1	1	1	0	0	0	1
	101	1	0	1	0	0	1	1
	67	1	1	0	0	0	0	1
	102	0	1	1	0	0	1	1
	101	1	0	1	0	0	1	1
	101	1	0	1	0	0	1	1
	103	1	1	1	0	0	1	1
	71	1	1	1	0	0	0	1
	103	1	1	1	0	0	1	1
	103	1	1	1	0	0	1	1
	119	1	1	1	0	1	1	1
	69	1	0	1	0	0	0	1
	103	1	1	1	0	0	1	1
	103	1	1	1	0	0	1	1
	103	1	1	1	0	0	1	1
	98	0	1	0	0	0	1	1
	103	1	1	1	0	0	1	1
	103	1	1	1	0	0	1	1
	69	1	0	1	0	0	0	1
	69	1	0	1	0	0	0	1
	103	1	1	1	0	0	1	1
	119	1	1	1	0	1	1	1
	101	1	0	1	0	0	1	1
	102	0	1	1	0	0	1	1
	69	1	0	1	0	0	0	1
	100	0	0	1	0	0	1	1
	103	1	1	1	0	0	1	1
	103	1	1	1	0	0	1	1
	64	0	0	0	0	0	0	1
	100	0	0	1	0	0	1	1
	103	1	1	1	0	0	1	1
	119	1	1	1	0	1	1	1
	103	1	1	1	0	0	1	1
	97	1	0	0	0	0	1	1
	69	1	0	1	0	0	0	1
	71	1	1	1	0	0	0	1
	103	1	1	1	0	0	1	1
	102	0	1	1	0	0	1	1
	101	1	0	1	0	0	1	1
	103	1	1	1	0	0	1	1
	119	1	1	1	0	1	1	1
	103	1	1	1	0	0	1	1
	69	1	0	1	0	0	0	1
	118	0	1	1	0	1	1	1
	102	0	1	1	0	0	1	1
	103	1	1	1	0	0	1	1
	103	1	1	1	0	0	1	1
	103	1	1	1	0	0	1	1
	103	1	1	1	0	0	1	1
	103	1	1	1	0	0	1	1
	101	1	0	1	0	0	1	1
	103	1	1	1	0	0	1	1
	103	1	1	1	0	0	1	1
	103	1	1	1	0	0	1	1
	119	1	1	1	0	1	1	1
	102	0	1	1	0	0	1	1
	103	1	1	1	0	0	1	1
	103	1	1	1	0	0	1	1
	119	1	1	1	0	1	1	1
	118	0	1	1	0	1	1	1
	103	1	1	1	0	0	1	1
	116	0	0	1	0	1	1	1
	103	1	1	1	0	0	1	1
	101	1	0	1	0	0	1	1
	100	0	0	1	0	0	1	1
	102	0	1	1	0	0	1	1
	103	1	1	1	0	0	1	1
	119	1	1	1	0	1	1	1
	81	1	0	0	0	1	0	1
	98	0	1	0	0	0	1	1
	103	1	1	1	0	0	1	1
	101	1	0	1	0	0	1	1
	67	1	1	0	0	0	0	1
	103	1	1	1	0	0	1	1
	102	0	1	1	0	0	1	1
	101	1	0	1	0	0	1	1
	68	0	0	1	0	0	0	1
	69	1	0	1	0	0	0	1
	71	1	1	1	0	0	0	1
	103	1	1	1	0	0	1	1
	65	1	0	0	0	0	0	1
	103	1	1	1	0	0	1	1
	102	0	1	1	0	0	1	1
	103	1	1	1	0	0	1	1
	102	0	1	1	0	0	1	1
	101	1	0	1	0	0	1	1
	101	1	0	1	0	0	1	1
	103	1	1	1	0	0	1	1
	103	1	1	1	0	0	1	1
	100	0	0	1	0	0	1	1
	71	1	1	1	0	0	0	1
	103	1	1	1	0	0	1	1
	102	0	1	1	0	0	1	1
	103	1	1	1	0	0	1	1
	103	1	1	1	0	0	1	1
	101	1	0	1	0	0	1	1
	119	1	1	1	0	1	1	1
	103	1	1	1	0	0	1	1
	69	1	0	1	0	0	0	1
	103	1	1	1	0	0	1	1
	103	1	1	1	0	0	1	1
	103	1	1	1	0	0	1	1
	103	1	1	1	0	0	1	1
	103	1	1	1	0	0	1	1
	69	1	0	1	0	0	0	1
	103	1	1	1	0	0	1	1
	68	0	0	1	0	0	0	1
	103	1	1	1	0	0	1	1
	99	1	1	0	0	0	1	1
	103	1	1	1	0	0	1	1
	101	1	0	1	0	0	1	1
	101	1	0	1	0	0	1	1
	96	0	0	0	0	0	1	1
	103	1	1	1	0	0	1	1
	101	1	0	1	0	0	1	1
	101	1	0	1	0	0	1	1
	103	1	1	1	0	0	1	1
	103	1	1	1	0	0	1	1
	103	1	1	1	0	0	1	1
	103	1	1	1	0	0	1	1
	103	1	1	1	0	0	1	1
	117	1	0	1	0	1	1	1
	102	0	1	1	0	0	1	1
	119	1	1	1	0	1	1	1
	101	1	0	1	0	0	1	1
	101	1	0	1	0	0	1	1
	99	1	1	0	0	0	1	1
	103	1	1	1	0	0	1	1
	103	1	1	1	0	0	1	1
	102	0	1	1	0	0	1	1
	119	1	1	1	0	1	1	1
	97	1	0	0	0	0	1	1
	119	1	1	1	0	1	1	1
	69	1	0	1	0	0	0	1
	101	1	0	1	0	0	1	1
	103	1	1	1	0	0	1	1
	103	1	1	1	0	0	1	1
	103	1	1	1	0	0	1	1
	119	1	1	1	0	1	1	1
	101	1	0	1	0	0	1	1
	101	1	0	1	0	0	1	1
	97	1	0	0	0	0	1	1
	103	1	1	1	0	0	1	1
	69	1	0	1	0	0	0	1
	67	1	1	0	0	0	0	1
	103	1	1	1	0	0	1	1
	64	0	0	0	0	0	0	1
	102	0	1	1	0	0	1	1
	103	1	1	1	0	0	1	1
	66	0	1	0	0	0	0	1
	103	1	1	1	0	0	1	1
	102	0	1	1	0	0	1	1
	97	1	0	0	0	0	1	1
	68	0	0	1	0	0	0	1
	103	1	1	1	0	0	1	1
	103	1	1	1	0	0	1	1
	103	1	1	1	0	0	1	1
	103	1	1	1	0	0	1	1
	71	1	1	1	0	0	0	1
	103	1	1	1	0	0	1	1
	85	1	0	1	0	1	0	1
	102	0	1	1	0	0	1	1
	103	1	1	1	0	0	1	1
	103	1	1	1	0	0	1	1
	119	1	1	1	0	1	1	1
	103	1	1	1	0	0	1	1
	102	0	1	1	0	0	1	1
	103	1	1	1	0	0	1	1
	101	1	0	1	0	0	1	1
	103	1	1	1	0	0	1	1
	69	1	0	1	0	0	0	1
	68	0	0	1	0	0	0	1
	103	1	1	1	0	0	1	1
	103	1	1	1	0	0	1	1
	103	1	1	1	0	0	1	1
	103	1	1	1	0	0	1	1
	70	0	1	1	0	0	0	1
	103	1	1	1	0	0	1	1
	69	1	0	1	0	0	0	1
	103	1	1	1	0	0	1	1
	103	1	1	1	0	0	1	1
	103	1	1	1	0	0	1	1
	103	1	1	1	0	0	1	1
	119	1	1	1	0	1	1	1
	103	1	1	1	0	0	1	1
	81	1	0	0	0	1	0	1
	103	1	1	1	0	0	1	1
	69	1	0	1	0	0	0	1
	68	0	0	1	0	0	0	1
	119	1	1	1	0	1	1	1
	103	1	1	1	0	0	1	1
	103	1	1	1	0	0	1	1
	101	1	0	1	0	0	1	1
	65	1	0	0	0	0	0	1
	71	1	1	1	0	0	0	1
	119	1	1	1	0	1	1	1
	103	1	1	1	0	0	1	1
	69	1	0	1	0	0	0	1
	103	1	1	1	0	0	1	1
	103	1	1	1	0	0	1	1
	103	1	1	1	0	0	1	1
	102	0	1	1	0	0	1	1
	69	1	0	1	0	0	0	1
	65	1	0	0	0	0	0	1
	103	1	1	1	0	0	1	1
	119	1	1	1	0	1	1	1
	103	1	1	1	0	0	1	1
	96	0	0	0	0	0	1	1
	103	1	1	1	0	0	1	1
	119	1	1	1	0	1	1	1
	101	1	0	1	0	0	1	1
	103	1	1	1	0	0	1	1
	101	1	0	1	0	0	1	1
	103	1	1	1	0	0	1	1
	103	1	1	1	0	0	1	1
	119	1	1	1	0	1	1	1
	102	0	1	1	0	0	1	1
	64	0	0	0	0	0	0	1
	102	0	1	1	0	0	1	1
	68	0	0	1	0	0	0	1
	103	1	1	1	0	0	1	1
	103	1	1	1	0	0	1	1
	101	1	0	1	0	0	1	1
	118	0	1	1	0	1	1	1
	103	1	1	1	0	0	1	1
	102	0	1	1	0	0	1	1
	102	0	1	1	0	0	1	1
	101	1	0	1	0	0	1	1
	103	1	1	1	0	0	1	1
	64	0	0	0	0	0	0	1
	68	0	0	1	0	0	0	1
	103	1	1	1	0	0	1	1
	103	1	1	1	0	0	1	1
	103	1	1	1	0	0	1	1
	97	1	0	0	0	0	1	1
	103	1	1	1	0	0	1	1
	103	1	1	1	0	0	1	1
	103	1	1	1	0	0	1	1
	68	0	0	1	0	0	0	1
	103	1	1	1	0	0	1	1
	103	1	1	1	0	0	1	1
	103	1	1	1	0	0	1	1
	101	1	0	1	0	0	1	1
	103	1	1	1	0	0	1	1
	103	1	1	1	0	0	1	1
	119	1	1	1	0	1	1	1
	69	1	0	1	0	0	0	1
	103	1	1	1	0	0	1	1
	103	1	1	1	0	0	1	1
	103	1	1	1	0	0	1	1
	103	1	1	1	0	0	1	1
	100	0	0	1	0	0	1	1
	103	1	1	1	0	0	1	1
	103	1	1	1	0	0	1	1
	103	1	1	1	0	0	1	1
	102	0	1	1	0	0	1	1
	101	1	0	1	0	0	1	1
	101	1	0	1	0	0	1	1
	96	0	0	0	0	0	1	1
	102	0	1	1	0	0	1	1
	118	0	1	1	0	1	1	1
	103	1	1	1	0	0	1	1
	117	1	0	1	0	1	1	1
	103	1	1	1	0	0	1	1
	103	1	1	1	0	0	1	1
	69	1	0	1	0	0	0	1
	103	1	1	1	0	0	1	1
	103	1	1	1	0	0	1	1
	103	1	1	1	0	0	1	1
	71	1	1	1	0	0	0	1
	65	1	0	0	0	0	0	1
	69	1	0	1	0	0	0	1
	103	1	1	1	0	0	1	1
	96	0	0	0	0	0	1	1
	103	1	1	1	0	0	1	1
	101	1	0	1	0	0	1	1
	103	1	1	1	0	0	1	1
	69	1	0	1	0	0	0	1
	69	1	0	1	0	0	0	1
	103	1	1	1	0	0	1	1
	103	1	1	1	0	0	1	1
	96	0	0	0	0	0	1	1
	103	1	1	1	0	0	1	1
	67	1	1	0	0	0	0	1
	103	1	1	1	0	0	1	1
	103	1	1	1	0	0	1	1
	103	1	1	1	0	0	1	1
	65	1	0	0	0	0	0	1
	101	1	0	1	0	0	1	1
	65	1	0	0	0	0	0	1
	119	1	1	1	0	1	1	1
	69	1	0	1	0	0	0	1
	103	1	1	1	0	0	1	1
	103	1	1	1	0	0	1	1
	101	1	0	1	0	0	1	1
	103	1	1	1	0	0	1	1
	103	1	1	1	0	0	1	1
	64	0	0	0	0	0	0	1
	119	1	1	1	0	1	1	1
	69	1	0	1	0	0	0	1
	103	1	1	1	0	0	1	1
	102	0	1	1	0	0	1	1
	103	1	1	1	0	0	1	1
	65	1	0	0	0	0	0	1
	101	1	0	1	0	0	1	1
	119	1	1	1	0	1	1	1
	103	1	1	1	0	0	1	1
	119	1	1	1	0	1	1	1
	102	0	1	1	0	0	1	1
	96	0	0	0	0	0	1	1
	103	1	1	1	0	0	1	1
	119	1	1	1	0	1	1	1
	101	1	0	1	0	0	1	1
	103	1	1	1	0	0	1	1
	103	1	1	1	0	0	1	1
	103	1	1	1	0	0	1	1
	101	1	0	1	0	0	1	1
	71	1	1	1	0	0	0	1
	103	1	1	1	0	0	1	1
	103	1	1	1	0	0	1	1
	71	1	1	1	0	0	0	1
	103	1	1	1	0	0	1	1
	103	1	1	1	0	0	1	1
	103	1	1	1	0	0	1	1
	66	0	1	0	0	0	0	1
	103	1	1	1	0	0	1	1
	67	1	1	0	0	0	0	1
	103	1	1	1	0	0	1	1
	102	0	1	1	0	0	1	1
	117	1	0	1	0	1	1	1
	102	0	1	1	0	0	1	1
	65	1	0	0	0	0	0	1
	71	1	1	1	0	0	0	1
	69	1	0	1	0	0	0	1
	103	1	1	1	0	0	1	1
	101	1	0	1	0	0	1	1
	71	1	1	1	0	0	0	1
	69	1	0	1	0	0	0	1
	103	1	1	1	0	0	1	1
	103	1	1	1	0	0	1	1
	68	0	0	1	0	0	0	1
	103	1	1	1	0	0	1	1
	103	1	1	1	0	0	1	1
	103	1	1	1	0	0	1	1
	101	1	0	1	0	0	1	1
	103	1	1	1	0	0	1	1
	103	1	1	1	0	0	1	1
	101	1	0	1	0	0	1	1
	101	1	0	1	0	0	1	1
	103	1	1	1	0	0	1	1
	103	1	1	1	0	0	1	1
	101	1	0	1	0	0	1	1
	119	1	1	1	0	1	1	1
	71	1	1	1	0	0	0	1
	102	0	1	1	0	0	1	1
	69	1	0	1	0	0	0	1
	67	1	1	0	0	0	0	1
	103	1	1	1	0	0	1	1
	67	1	1	0	0	0	0	1
	103	1	1	1	0	0	1	1
	69	1	0	1	0	0	0	1
	98	0	1	0	0	0	1	1
	65	1	0	0	0	0	0	1
	103	1	1	1	0	0	1	1
	103	1	1	1	0	0	1	1
	103	1	1	1	0	0	1	1
	103	1	1	1	0	0	1	1
	69	1	0	1	0	0	0	1
	103	1	1	1	0	0	1	1
	103	1	1	1	0	0	1	1
	65	1	0	0	0	0	0	1
	103	1	1	1	0	0	1	1
	103	1	1	1	0	0	1	1
	103	1	1	1	0	0	1	1
	103	1	1	1	0	0	1	1
	103	1	1	1	0	0	1	1
	103	1	1	1	0	0	1	1
	103	1	1	1	0	0	1	1
	103	1	1	1	0	0	1	1
	103	1	1	1	0	0	1	1
	102	0	1	1	0	0	1	1
	103	1	1	1	0	0	1	1
	69	1	0	1	0	0	0	1
	103	1	1	1	0	0	1	1
	102	0	1	1	0	0	1	1
	103	1	1	1	0	0	1	1
	103	1	1	1	0	0	1	1
	103	1	1	1	0	0	1	1
	102	0	1	1	0	0	1	1
	103	1	1	1	0	0	1	1
	101	1	0	1	0	0	1	1
	103	1	1	1	0	0	1	1
	97	1	0	0	0	0	1	1
	71	1	1	1	0	0	0	1
	103	1	1	1	0	0	1	1
	103	1	1	1	0	0	1	1
	119	1	1	1	0	1	1	1
	71	1	1	1	0	0	0	1
	117	1	0	1	0	1	1	1
	99	1	1	0	0	0	1	1
	103	1	1	1	0	0	1	1
	103	1	1	1	0	0	1	1
	119	1	1	1	0	1	1	1
	119	1	1	1	0	1	1	1
	103	1	1	1	0	0	1	1
	102	0	1	1	0	0	1	1
	118	0	1	1	0	1	1	1
	103	1	1	1	0	0	1	1
	99	1	1	0	0	0	1	1
	102	0	1	1	0	0	1	1
	66	0	1	0	0	0	0	1
	68	0	0	1	0	0	0	1
	103	1	1	1	0	0	1	1
	103	1	1	1	0	0	1	1
	101	1	0	1	0	0	1	1
	119	1	1	1	0	1	1	1
	71	1	1	1	0	0	0	1
	64	0	0	0	0	0	0	1
	103	1	1	1	0	0	1	1
	103	1	1	1	0	0	1	1
	103	1	1	1	0	0	1	1
	103	1	1	1	0	0	1	1
	65	1	0	0	0	0	0	1
	103	1	1	1	0	0	1	1
	103	1	1	1	0	0	1	1
	103	1	1	1	0	0	1	1
	102	0	1	1	0	0	1	1
	103	1	1	1	0	0	1	1
	103	1	1	1	0	0	1	1
	103	1	1	1	0	0	1	1
	118	0	1	1	0	1	1	1
	103	1	1	1	0	0	1	1
	103	1	1	1	0	0	1	1
	103	1	1	1	0	0	1	1
	119	1	1	1	0	1	1	1
	69	1	0	1	0	0	0	1
	119	1	1	1	0	1	1	1
	70	0	1	1	0	0	0	1
	103	1	1	1	0	0	1	1
	103	1	1	1	0	0	1	1
	103	1	1	1	0	0	1	1
	102	0	1	1	0	0	1	1
	102	0	1	1	0	0	1	1
	101	1	0	1	0	0	1	1
	102	0	1	1	0	0	1	1
	101	1	0	1	0	0	1	1
	68	0	0	1	0	0	0	1
	71	1	1	1	0	0	0	1
	71	1	1	1	0	0	0	1
	101	1	0	1	0	0	1	1
	103	1	1	1	0	0	1	1
	103	1	1	1	0	0	1	1
	69	1	0	1	0	0	0	1
	102	0	1	1	0	0	1	1
	102	0	1	1	0	0	1	1
	102	0	1	1	0	0	1	1
	103	1	1	1	0	0	1	1
	69	1	0	1	0	0	0	1
	103	1	1	1	0	0	1	1
	103	1	1	1	0	0	1	1
	98	0	1	0	0	0	1	1
	103	1	1	1	0	0	1	1
	103	1	1	1	0	0	1	1
	103	1	1	1	0	0	1	1
	119	1	1	1	0	1	1	1
	103	1	1	1	0	0	1	1
	103	1	1	1	0	0	1	1
	68	0	0	1	0	0	0	1
	103	1	1	1	0	0	1	1
	64	0	0	0	0	0	0	1
	70	0	1	1	0	0	0	1
	103	1	1	1	0	0	1	1
	103	1	1	1	0	0	1	1
	103	1	1	1	0	0	1	1
	103	1	1	1	0	0	1	1
	103	1	1	1	0	0	1	1
	102	0	1	1	0	0	1	1
	103	1	1	1	0	0	1	1
	103	1	1	1	0	0	1	1
	103	1	1	1	0	0	1	1
	69	1	0	1	0	0	0	1
	103	1	1	1	0	0	1	1
	102	0	1	1	0	0	1	1
	103	1	1	1	0	0	1	1
	119	1	1	1	0	1	1	1
	102	0	1	1	0	0	1	1
	102	0	1	1	0	0	1	1
	99	1	1	0	0	0	1	1
	103	1	1	1	0	0	1	1
	103	1	1	1	0	0	1	1
	71	1	1	1	0	0	0	1
	97	1	0	0	0	0	1	1
	98	0	1	0	0	0	1	1
	101	1	0	1	0	0	1	1
	103	1	1	1	0	0	1	1
	100	0	0	1	0	0	1	1
	102	0	1	1	0	0	1	1
	103	1	1	1	0	0	1	1
	118	0	1	1	0	1	1	1
	103	1	1	1	0	0	1	1
	101	1	0	1	0	0	1	1
	103	1	1	1	0	0	1	1
	103	1	1	1	0	0	1	1
	102	0	1	1	0	0	1	1
	102	0	1	1	0	0	1	1
	69	1	0	1	0	0	0	1
	119	1	1	1	0	1	1	1
	103	1	1	1	0	0	1	1
	103	1	1	1	0	0	1	1
	103	1	1	1	0	0	1	1

## Sheet: RT
													RT
# of NeuN+ cells	Cell type	Necab2	Sox2	Rap1gap	CALB2	CALB1	ZNF3	ABAT		Cell type	# of cells			Top1	Top2	Top3
256	119	1	1	1	0	1	1	1		64	35		Cell type	96	97	64
	113	1	0	0	0	1	1	1		65	25		# of cells	86	61	35
	99	1	1	0	0	0	1	1		66	8		Ratio	33.59375 %	23.828125 %	13.671875 %
	96	0	0	0	0	0	1	1		67	4
	96	0	0	0	0	0	1	1		69	1
	99	1	1	0	0	0	1	1		80	1
	96	0	0	0	0	0	1	1		96	86
	97	1	0	0	0	0	1	1		97	61
	97	1	0	0	0	0	1	1		98	7
	65	1	0	0	0	0	0	1		99	7
	96	0	0	0	0	0	1	1		101	2
	66	0	1	0	0	0	0	1		103	1
	96	0	0	0	0	0	1	1		112	2
	65	1	0	0	0	0	0	1		113	9
	96	0	0	0	0	0	1	1		114	2
	97	1	0	0	0	0	1	1		115	3
	65	1	0	0	0	0	0	1		117	1
	97	1	0	0	0	0	1	1		119	1
	65	1	0	0	0	0	0	1			256
	96	0	0	0	0	0	1	1
	96	0	0	0	0	0	1	1
	96	0	0	0	0	0	1	1
	96	0	0	0	0	0	1	1
	65	1	0	0	0	0	0	1
	64	0	0	0	0	0	0	1
	101	1	0	1	0	0	1	1
	64	0	0	0	0	0	0	1
	66	0	1	0	0	0	0	1
	69	1	0	1	0	0	0	1
	96	0	0	0	0	0	1	1
	96	0	0	0	0	0	1	1
	96	0	0	0	0	0	1	1
	96	0	0	0	0	0	1	1
	96	0	0	0	0	0	1	1
	65	1	0	0	0	0	0	1
	64	0	0	0	0	0	0	1
	101	1	0	1	0	0	1	1
	96	0	0	0	0	0	1	1
	80	0	0	0	0	1	0	1
	114	0	1	0	0	1	1	1
	65	1	0	0	0	0	0	1
	64	0	0	0	0	0	0	1
	64	0	0	0	0	0	0	1
	113	1	0	0	0	1	1	1
	113	1	0	0	0	1	1	1
	97	1	0	0	0	0	1	1
	64	0	0	0	0	0	0	1
	97	1	0	0	0	0	1	1
	96	0	0	0	0	0	1	1
	64	0	0	0	0	0	0	1
	99	1	1	0	0	0	1	1
	96	0	0	0	0	0	1	1
	113	1	0	0	0	1	1	1
	96	0	0	0	0	0	1	1
	96	0	0	0	0	0	1	1
	115	1	1	0	0	1	1	1
	97	1	0	0	0	0	1	1
	64	0	0	0	0	0	0	1
	115	1	1	0	0	1	1	1
	96	0	0	0	0	0	1	1
	65	1	0	0	0	0	0	1
	113	1	0	0	0	1	1	1
	96	0	0	0	0	0	1	1
	65	1	0	0	0	0	0	1
	96	0	0	0	0	0	1	1
	65	1	0	0	0	0	0	1
	97	1	0	0	0	0	1	1
	97	1	0	0	0	0	1	1
	97	1	0	0	0	0	1	1
	113	1	0	0	0	1	1	1
	96	0	0	0	0	0	1	1
	96	0	0	0	0	0	1	1
	96	0	0	0	0	0	1	1
	96	0	0	0	0	0	1	1
	96	0	0	0	0	0	1	1
	97	1	0	0	0	0	1	1
	64	0	0	0	0	0	0	1
	96	0	0	0	0	0	1	1
	64	0	0	0	0	0	0	1
	99	1	1	0	0	0	1	1
	96	0	0	0	0	0	1	1
	97	1	0	0	0	0	1	1
	96	0	0	0	0	0	1	1
	98	0	1	0	0	0	1	1
	65	1	0	0	0	0	0	1
	99	1	1	0	0	0	1	1
	67	1	1	0	0	0	0	1
	65	1	0	0	0	0	0	1
	96	0	0	0	0	0	1	1
	98	0	1	0	0	0	1	1
	97	1	0	0	0	0	1	1
	96	0	0	0	0	0	1	1
	97	1	0	0	0	0	1	1
	66	0	1	0	0	0	0	1
	97	1	0	0	0	0	1	1
	96	0	0	0	0	0	1	1
	97	1	0	0	0	0	1	1
	97	1	0	0	0	0	1	1
	65	1	0	0	0	0	0	1
	64	0	0	0	0	0	0	1
	65	1	0	0	0	0	0	1
	97	1	0	0	0	0	1	1
	64	0	0	0	0	0	0	1
	97	1	0	0	0	0	1	1
	103	1	1	1	0	0	1	1
	96	0	0	0	0	0	1	1
	64	0	0	0	0	0	0	1
	96	0	0	0	0	0	1	1
	64	0	0	0	0	0	0	1
	97	1	0	0	0	0	1	1
	96	0	0	0	0	0	1	1
	64	0	0	0	0	0	0	1
	64	0	0	0	0	0	0	1
	96	0	0	0	0	0	1	1
	96	0	0	0	0	0	1	1
	97	1	0	0	0	0	1	1
	97	1	0	0	0	0	1	1
	96	0	0	0	0	0	1	1
	65	1	0	0	0	0	0	1
	99	1	1	0	0	0	1	1
	64	0	0	0	0	0	0	1
	64	0	0	0	0	0	0	1
	65	1	0	0	0	0	0	1
	64	0	0	0	0	0	0	1
	96	0	0	0	0	0	1	1
	64	0	0	0	0	0	0	1
	96	0	0	0	0	0	1	1
	64	0	0	0	0	0	0	1
	97	1	0	0	0	0	1	1
	64	0	0	0	0	0	0	1
	97	1	0	0	0	0	1	1
	64	0	0	0	0	0	0	1
	97	1	0	0	0	0	1	1
	96	0	0	0	0	0	1	1
	96	0	0	0	0	0	1	1
	96	0	0	0	0	0	1	1
	96	0	0	0	0	0	1	1
	97	1	0	0	0	0	1	1
	97	1	0	0	0	0	1	1
	96	0	0	0	0	0	1	1
	98	0	1	0	0	0	1	1
	96	0	0	0	0	0	1	1
	96	0	0	0	0	0	1	1
	97	1	0	0	0	0	1	1
	64	0	0	0	0	0	0	1
	97	1	0	0	0	0	1	1
	97	1	0	0	0	0	1	1
	67	1	1	0	0	0	0	1
	97	1	0	0	0	0	1	1
	96	0	0	0	0	0	1	1
	65	1	0	0	0	0	0	1
	66	0	1	0	0	0	0	1
	64	0	0	0	0	0	0	1
	97	1	0	0	0	0	1	1
	64	0	0	0	0	0	0	1
	96	0	0	0	0	0	1	1
	64	0	0	0	0	0	0	1
	112	0	0	0	0	1	1	1
	98	0	1	0	0	0	1	1
	114	0	1	0	0	1	1	1
	97	1	0	0	0	0	1	1
	97	1	0	0	0	0	1	1
	96	0	0	0	0	0	1	1
	97	1	0	0	0	0	1	1
	65	1	0	0	0	0	0	1
	97	1	0	0	0	0	1	1
	97	1	0	0	0	0	1	1
	97	1	0	0	0	0	1	1
	97	1	0	0	0	0	1	1
	96	0	0	0	0	0	1	1
	96	0	0	0	0	0	1	1
	96	0	0	0	0	0	1	1
	96	0	0	0	0	0	1	1
	65	1	0	0	0	0	0	1
	65	1	0	0	0	0	0	1
	97	1	0	0	0	0	1	1
	64	0	0	0	0	0	0	1
	96	0	0	0	0	0	1	1
	96	0	0	0	0	0	1	1
	67	1	1	0	0	0	0	1
	96	0	0	0	0	0	1	1
	97	1	0	0	0	0	1	1
	96	0	0	0	0	0	1	1
	96	0	0	0	0	0	1	1
	65	1	0	0	0	0	0	1
	96	0	0	0	0	0	1	1
	66	0	1	0	0	0	0	1
	96	0	0	0	0	0	1	1
	117	1	0	1	0	1	1	1
	113	1	0	0	0	1	1	1
	96	0	0	0	0	0	1	1
	96	0	0	0	0	0	1	1
	96	0	0	0	0	0	1	1
	64	0	0	0	0	0	0	1
	97	1	0	0	0	0	1	1
	113	1	0	0	0	1	1	1
	97	1	0	0	0	0	1	1
	64	0	0	0	0	0	0	1
	96	0	0	0	0	0	1	1
	96	0	0	0	0	0	1	1
	97	1	0	0	0	0	1	1
	97	1	0	0	0	0	1	1
	96	0	0	0	0	0	1	1
	97	1	0	0	0	0	1	1
	97	1	0	0	0	0	1	1
	96	0	0	0	0	0	1	1
	96	0	0	0	0	0	1	1
	97	1	0	0	0	0	1	1
	96	0	0	0	0	0	1	1
	96	0	0	0	0	0	1	1
	97	1	0	0	0	0	1	1
	98	0	1	0	0	0	1	1
	96	0	0	0	0	0	1	1
	96	0	0	0	0	0	1	1
	96	0	0	0	0	0	1	1
	66	0	1	0	0	0	0	1
	98	0	1	0	0	0	1	1
	96	0	0	0	0	0	1	1
	97	1	0	0	0	0	1	1
	66	0	1	0	0	0	0	1
	96	0	0	0	0	0	1	1
	96	0	0	0	0	0	1	1
	97	1	0	0	0	0	1	1
	65	1	0	0	0	0	0	1
	97	1	0	0	0	0	1	1
	96	0	0	0	0	0	1	1
	97	1	0	0	0	0	1	1
	113	1	0	0	0	1	1	1
	115	1	1	0	0	1	1	1
	64	0	0	0	0	0	0	1
	97	1	0	0	0	0	1	1
	96	0	0	0	0	0	1	1
	64	0	0	0	0	0	0	1
	65	1	0	0	0	0	0	1
	96	0	0	0	0	0	1	1
	99	1	1	0	0	0	1	1
	97	1	0	0	0	0	1	1
	65	1	0	0	0	0	0	1
	64	0	0	0	0	0	0	1
	97	1	0	0	0	0	1	1
	98	0	1	0	0	0	1	1
	97	1	0	0	0	0	1	1
	96	0	0	0	0	0	1	1
	66	0	1	0	0	0	0	1
	64	0	0	0	0	0	0	1
	112	0	0	0	0	1	1	1
	96	0	0	0	0	0	1	1
	67	1	1	0	0	0	0	1
	64	0	0	0	0	0	0	1
	97	1	0	0	0	0	1	1
	96	0	0	0	0	0	1	1
	97	1	0	0	0	0	1	1
	97	1	0	0	0	0	1	1
	97	1	0	0	0	0	1	1
	65	1	0	0	0	0	0	1
	96	0	0	0	0	0	1	1
