# Supplementary material for: PICASSO allows ultra-multiplexed fluorescence imaging of spatially overlapping proteins without reference spectra measurements
Source: Nat Commun. 2022 May 5;13:2475. doi: 10.1038/s41467-022-30168-z (PMC9072354; doi:10.1038/s41467-022-30168-z)
Supplement: Supplementary file 11 — Source Data [file 41467_2022_30168_MOESM11_ESM.zip › Source Data 7.xlsx]

## Sheet: Supplementary Figure 25
				Imaging depth
Supplementary Figure 25	Spectral variation depending on the imaging depth		Channel number	0 μm	10 μm	20 μm	30 μm	40 μm
			1	0.000127431	0.000269185	0.000375473	0.000730597	0.00314
			2	0	0.000243205	0.000554345	0.000626714	0.00256
			3	5.46272e-05	3.10539e-05	0.000247739	0.00156	0.000781914
			4	3.88937e-05	0.000124523	0.000545026	0.00158	0.000792829
			5	2.9317e-06	0	0.000527071	0.000441179	0.000665862
			6	5.61907e-05	1.52195e-05	0.000515252	0.000388597	0.000685396
			7	0.000163393	6.97945e-05	0.000359563	0.000707512	0.00256
			8	7.59307e-05	0.000104384	0.000367972	0.000483502	0.000910031
			9	2.88282e-05	0.000139281	0.000698897	0.00169	0.000631966
			10	9.25437e-05	9.28543e-05	0.000281377	0.00138	0.000939331
			11	0.50422	0.43679	0.37738	0.27796	0.19794
			12	1	1	1	1	1
			13	0.67379	0.59204	0.52264	0.38419	0.29312
			14	0.48816	0.42906	0.35988	0.27894	0.20414
			15	0.30651	0.26653	0.21207	0.1689	0.12567
			16	0.03668	0.02991	0.02324	0.02124	0.01469
			17	0.01378	0.01157	0.00955	0.00738	0.00942
			18	0.08579	0.07039	0.04878	0.04085	0.04028
			19	0.07259	0.06094	0.04434	0.04115	0.03669
			20	0.04429	0.03613	0.0282	0.0222	0.02077
			21	0.03325	0.02662	0.02081	0.01856	0.02104
			22	0.01943	0.01699	0.01294	0.01301	0.01188
			23	0.00312	0.0028	0.00245	0.00208	0.00211
			24	0.000224763	0.00027887	0.000651168	0.00136	0.00215
			25	0.000238444	0.000104692	0.000448203	0.00131	0.000479719
			26	0.00101	0.000636606	0.00090868	0.000713069	0.00115
			27	0.00157	0.00147	0.00156	0.00124	0.00144
			28	0.0012	0.00119	0.00106	0.00127	0.00107
			29	0.000655721	0.000487793	0.000692761	0.0017	0.00207
			30	0.000328838	0.000343899	0.000492069	0.00112	0.00164
			31	0.000187726	7.02557e-05	0.000350017	0.000767362	0
			32	6.00019e-05	8.14778e-06	0	0	0.000730208
